# Supplementary material for: A 3D Cell Culture Model Identifies Wnt/β‐Catenin Mediated Inhibition of p53 as a Critical Step during Human Hepatocyte Regeneration
Source: Adv Sci (Weinh). 2020 Jun 23;7(15):2000248. doi: 10.1002/advs.202000248 (PMC7404138; doi:10.1002/advs.202000248)
Supplement: Supplementary file 2 — Supplemental Video 1 [file ADVS-7-2000248-s002.xlsx]

## Sheet: cluster 1
Pathway	Size	pval	FDR
Metabolic pathways	1021	0	0
Complement and coagulation cascades	60	0	0
Valine, leucine and isoleucine degradation	43	2.22e-16	2.38e-14
Fatty acid degradation	40	4.44e-16	3.57e-14
Butanoate metabolism	21	5.9e-13	1.7e-10
Staphylococcus aureus infection	26	4.38e-12	2e-10
Tryptophan metabolism	30	4.38e-12	2.016e-10
Chemical carcinogenesis	68	6.75e-11	2.72e-08
Retinol metabolism	52	4.68e-10	1.68e-08
Drug metabolism	59	9.18e-10	2.96e-08
Peroxisome	77	1.28e-09	3.7e-08
Carbon metabolism	103	1.74e-09	4.66e-08
Glycine, serine and threonine metabolism	37	3.55e-09	8.8e-08
PPAR signaling pathway	59	6.25e-09	1.4e-07
Cholesterol metabolism	42	3.2e-08	6.87e-07
Propanoate metabolism	28	3.85e-08	7.7e-07
Tyrosine metabolism	24	4.6e-08	8.72e-07
Pyruvate metabolism	34	7.46e-08	1.3e-06
Glyoxylate and dicarboxylate metabolism	30	1.07e-07	1.8e-06
Primary bile acid biosynthesis	15	3.06e-07	4.7e-06
Metabolism of xenobiotics by cytochrome P540	60	3.06e-07	4.7e-06
beta-Alanine metabolism	24	5.27e-07	7.7e-06
Fatty acid metabolism	42	1.6e-06	2.2e-05
Alanine, aspartate and glutamate metabolism	27	2.2e-06	3e-05
Caffeine metabolism	5	2.8e-06	3.5e-05
Glycolysis / Gluconeogenesis	51	4e-06	4.8e-05
Bile secretion	45	4e-06	4.8e-05
Synthesis and degradation of ketone bodies	7	5.1e-05	0.00058
Biosynthesis of amino acids	66	0.00011	0.0012
Histidine metabolism	17	0.00016	0.0017
Phenylalanine metabolism	13	0.00023	0.0023
Arginine biosynthesis	18	0.00024	0.0024
Arginine and proline metabolism	38	0.00046	0.0045
Systemic lupus erythematosus	45	0.00048	0.0046
Prion diseases	26	0.00055	0.005
Drug metabolism	72	0.001	0.0094
Ascorbate and aldarate metabolism	24	0.0017	0.0151
Nitrogen metabolism	8	0.0019	0.016
Lysine degradation	53	0.002	0.017
Steroid hormone biosynthesis	47	0.0027	0.022

## Sheet: cluster 2
Pathway	Size	pval	FDR
RNA transport	149	0	0
Spliceosome	126	0	0
Ribosome	129	5.9e-15	6.4e-13
Ribosome biogenesis in eukaryotes	76	1.26e-12	1e-10
Proteasome	41	4.2e-11	2.7e-09
mRNA surveillance pathway	76	1.4e-08	7.6e-07
RNA polymerase	31	1.8e-07	8.2e-06
Basal transcription factors	37	3e-06	0.000123
Pyrimidine metabolism	93	0.000125	0.00448
Cell cycle	92	0.00042	0.013
Aminoacyl-tRNA biosynthesis	44	0.00045	0.013
RNA degradation	69	0.0012	0.032

## Sheet: cluster 3
Pathway	Size	pval	FDR
Regulation of actin cytoskeleton	133	2.8e-10	9.05e-08
Bacterial invasion of epithelial cells	60	2.5e-07	2.9e-05
Endocytosis	199	2.7e-07	2.9e-05
Focal adhesion	125	4e-07	3.3e-05
Adherens junction	63	7.6e-07	4.9e-05
Proteoglycans in cancer	135	9.6e-06	0.000516
Axon guidance	99	0.000138	0.00063
Phosphatidylinositol signaling system	70	2.46e-05	0.00099
Shigellosis	58	3.1e-05	0.0011
Fc gamma R-mediated phagocytosis	60	5.6e-05	0.0018
Pathways in cancer	306	6.5e-05	0.0019
Ubiquitin mediated proteolysis	127	8.1e-05	0.0022
Thyroid hormone signaling pathway	89	9.1e-05	0.0023
Choline metabolism in cancer	67	0.00011	0.0024
Human cytomegalovirus infection	144	0.00011	0.0024
Wnt signaling pathway	81	0.00012	0.0024
Hippo signaling pathway	96	0.00015	0.0027
T cell receptor signaling pathway	60	0.00018	0.0031
Human immunodeficiency virus 1 infection	142	0.00018	0.0031
Chemokine signaling pathway	90	0.0003	0.0048
GnRH signaling pathway	58	0.00034	0.0051
Kaposi sarcoma-associated herpesvirus infection	122	0.00044	0.0064
Leukocyte transendothelial migration	64	0.00048	0.0067
Natural killer cell mediated cytotoxicity	60	0.00055	0.0072
Gastric acid secretion	30	0.00056	0.0072
Long-term depression	31	0.0008	0.0099
Human papillomavirus infection	219	0.0009	0.011
ErbB signaling pathway	64	0.0013	0.015
Inositol phosphate metabolism	55	0.00144	0.0156
Breast cancer	79	0.00145	0.0156
Endocrine and other factor-regulated calcium reabsorption	21	0.00157	0.016
Apelin signaling pathway	25	0.00163	0.016
Measles	80	0.0017	0.016
Rap1 signaling pathway	80	0.0017	0.016
Cholinergic synapse	117	0.0021	0.019
Adrenergic signaling in cardiomyocytes	48	0.0023	0.021
Hepatitis C	72	0.0024	0.021
Salmonella infection	93	0.0028	0.0233
African trypanosomiasis	15	0.003	0.024
EGFR tyrosine kinase inhibitor resistance	60	0.004	0.029
Gap junction	46	0.004	0.03
B cell receptor signaling pathway	47	0.005	0.0355
