# Supplementary material for: A 3D Cell Culture Model Identifies Wnt/β‐Catenin Mediated Inhibition of p53 as a Critical Step during Human Hepatocyte Regeneration
Source: Adv Sci (Weinh). 2020 Jun 23;7(15):2000248. doi: 10.1002/advs.202000248 (PMC7404138; doi:10.1002/advs.202000248)
Supplement: Supplementary file 3 — Supplemental Video 2 [file ADVS-7-2000248-s003.xlsx]

## Sheet: Day1
	Day 1
Gene	Type of splicing event	p-value	FDR	Percent spliced in difference (ΔPSI, Mature PHH - Day 1)
SEPT7	SE	0.00214767387772	0.0374640516951	-0.122
ABCG5	SE	4.24402716548e-05	0.0018705222811	-0.126
ABHD10	SE	1.65982870448e-07	2.16966358737e-05	-0.167
ABHD14B	SE	1.64025459881e-11	6.98272357416e-09	-0.162
ABHD17A	SE	1.73273397385e-05	0.000927336826923	-0.311
AC005154.6	SE	3.27879730041e-05	0.00153213984719	-0.391
AC006465.3	SE	0.00133525611382	0.0259858841347	-0.192
AC069513.3	SE	1.58266694195e-08	3.15713558654e-06	0.411
AC104532.2	SE	8.27788479985e-08	1.21727456433e-05	-0.486
AC108488.3	SE	4.29316214634e-06	0.000302918205343	-0.352
ACAP3	SE	0.00149267410206	0.0282289430996	0.114
ACIN1	SE	0.000477262356794	0.0116335934206	0.248
ADA	SE	0.000565430019913	0.0131803831827	0.195
ADAL	SE	0.000282129503461	0.00774048242756	-0.394
ADAM15	SE	9.32560813749e-06	0.000576557097208	0.326
ADAM15	SE	1.03594555946e-05	0.000623330225825	0.25
ADAM15	SE	0.000383942531641	0.0098550469235	0.141
ADAMTSL3	SE	0.00245426333588	0.0414386810654	0.152
ADCK2	SE	0.00290397096116	0.0468401138784	-0.106
ADH6	SE	2.38913941429e-05	0.00119529138678	-0.125
ADHFE1	SE	7.90183474209e-09	1.80190461956e-06	-0.314
ADNP	SE	0.00121799028658	0.0240457567932	0.12
ADORA2A-AS1	SE	5.39248757669e-06	0.000368904764241	-0.124
ADORA2A-AS1	SE	0.000853542439744	0.0182226099296	-0.267
AFMID	SE	0.00288096781944	0.0466298870994	0.327
AGTR1	SE	8.16091940692e-08	1.20570879257e-05	-0.388
AHSA2	SE	7.05902410303e-07	7.18597164494e-05	-0.254
AKAP11	SE	0.000474042931108	0.0115820318316	0.271
AKAP13	SE	1.04020591585e-06	9.83010209186e-05	0.317
AKAP8L	SE	1.83707493662e-11	7.50791054292e-09	0.325
AKAP8L	SE	6.10882455732e-11	2.26163058817e-08	0.207
AKR1A1	SE	1.06677837597e-06	9.99120497423e-05	-0.176
AL161668.5	SE	0.000133195279757	0.00439823951592	-0.395
ALCAM	SE	0.000819108039087	0.0176672452927	0.121
ALDOA	SE	7.14529154844e-07	7.23007008803e-05	0.213
ALG9	SE	1.40031319873e-11	6.20654310575e-09	-0.135
ALKBH3	SE	1.28975500272e-05	0.000743357146165	0.105
AMDHD2	SE	0.000567603403318	0.0132212520348	0.271
AMPD2	SE	7.1521195647e-06	0.000464061959962	-0.118
ANKMY2	SE	0.000960743555538	0.0199167582011	-0.13
ANKMY2	SE	0.00124872328165	0.0245776041165	-0.148
ANKRD13A	SE	0.000142795543158	0.00462784031683	-0.144
ANXA2	SE	0	0	-0.128
AOC4	SE	0.00169752905623	0.0313127443555	-0.18
AP1G1	SE	2.00205496625e-09	5.38484339598e-07	0.542
AP1G1	SE	6.2264590861e-07	6.50975675371e-05	0.353
AP2A2	SE	0.000365550104105	0.00947569705608	0.116
AP2M1	SE	1.22542595182e-07	1.72155934276e-05	0.261
AP2M1	SE	3.59337185537e-05	0.00163633426555	0.102
APBB3	SE	0.000102011410732	0.00361102034232	-0.216
APOL3	SE	0.00165117198436	0.0307278126409	-0.209
APOL3	SE	0.00206380085078	0.0363886146972	-0.142
APP	SE	4.10930478441e-05	0.00182649311103	-0.145
APTX	SE	1.08954480358e-05	0.000646922366488	0.185
ARFIP1	SE	0.00230914179678	0.0396218010921	-0.133
ARHGAP12	SE	0.000100540261482	0.0035709949081	0.106
ARHGEF7	SE	7.54973819683e-07	7.4711544439e-05	0.214
ARID1B	SE	0.00109993469938	0.0221316144852	-0.279
ARL13B	SE	0.00128346125602	0.0251646369257	0.192
ARL13B	SE	0.00206661335433	0.0363886146972	0.162
ARL16	SE	0.000156566697598	0.00498683948048	0.399
ARL16	SE	0.000241275460272	0.00691502500847	0.401
ARL4A	SE	5.84744830334e-09	1.36306185672e-06	0.67
ARMC8	SE	1.41150388366e-06	0.000124771392458	0.232
ARMC8	SE	2.40756777714e-06	0.000191806962984	-0.576
ARMC8	SE	0.000257048928829	0.00722238637618	-0.515
ARPC1B	SE	1.25521502081e-07	1.74780360575e-05	-0.217
ARPC1B	SE	1.36836102893e-07	1.87221535737e-05	-0.22
ASCC1	SE	0.00247137974854	0.0416114763546	0.307
ASPH	SE	3.24062998658e-12	1.6717931975e-09	-0.167
ASXL1	SE	1.46841225569e-05	0.000816421647956	0.172
ASXL1	SE	6.45754902552e-05	0.0025465239384	0.202
ATF7IP2	SE	7.62356123452e-07	7.49705776528e-05	-0.325
ATG13	SE	1.55868240307e-05	0.000856024023424	0.132
ATG16L2	SE	2.63298272074e-11	1.03571666549e-08	-0.771
ATG9A	SE	0.00304173855767	0.0483681003898	-0.124
ATP13A2	SE	8.77080107746e-05	0.00325481531965	0.164
ATP2C1	SE	0.00184944633637	0.0335447992849	0.106
ATP7B	SE	4.26380604452e-05	0.00187661136245	-0.236
ATR	SE	0.00245178728487	0.0414386810654	0.226
ATXN2	SE	0.0026784792623	0.0441955992185	0.11
AZGP1P1	SE	2.17117322934e-05	0.00110379079732	0.301
BAIAP2	SE	6.39431761562e-06	0.000425418141746	0.144
BAIAP2	SE	0.000687629724346	0.0154896347856	0.202
BAX	SE	5.93666774351e-06	0.000400903427512	-0.122
BAX	SE	2.04231842229e-05	0.00105015879789	-0.233
BAZ1A	SE	0.000252006373233	0.00711884071748	0.111
BAZ2B	SE	8.25921974634e-06	0.000522956511464	0.366
BCAT2	SE	1.66419100722e-11	6.98272357416e-09	0.512
BCAT2	SE	2.95775980041e-06	0.000223744574902	0.224
BCL2L12	SE	0.000116862477437	0.00399086672521	-0.3
BCL2L12	SE	0.000132019793881	0.00436859189657	-0.359
BCL2L12	SE	0.00108242369412	0.0218631522659	-0.129
BCLAF1	SE	1.31300526007e-11	5.90270893273e-09	0.24
BCLAF1	SE	3.71769440788e-08	6.22731161314e-06	0.144
BOD1L1	SE	3.70410011941e-06	0.000267349373068	-0.116
BOLA3	SE	0.000206055073149	0.00614630056581	-0.157
BPHL	SE	8.88542910955e-05	0.00328572936132	-0.159
BPTF	SE	2.03803916025e-05	0.00104967355702	0.323
BRD8	SE	1.35795764941e-05	0.000772758937962	-0.224
BRD8	SE	0.000472217851208	0.0115553837945	0.117
BTBD10	SE	0.000417756102513	0.0105255138431	0.328
BTD	SE	1.0034209974e-07	1.44185640946e-05	-0.193
BTD	SE	0.000425194340822	0.0106579432926	-0.337
BTF3L4	SE	0.0013763605691	0.0264909423541	0.19
BTG3	SE	8.73948516231e-05	0.00324702312365	-0.108
BTRC	SE	3.81087029274e-05	0.00171811285447	0.296
C10orf118	SE	0.000184896289111	0.00567658665564	-0.614
C11orf35	SE	0.000226782913165	0.00660187927326	-0.249
C12orf49	SE	0.00031156219448	0.008340546005	0.114
C12orf73	SE	0.0018781495704	0.0339675223166	-0.186
C16orf13	SE	4.77395900589e-14	3.66418819406e-11	0.275
C16orf13	SE	4.90940621489e-13	3.15294090156e-10	0.354
C16orf13	SE	2.0236045345e-06	0.000165404704146	0.18
C16orf13	SE	6.92215536846e-06	0.000453273454304	0.218
C16orf13	SE	0.000182768885961	0.00562774371067	0.207
C16orf13	SE	0.0029016788087	0.0468271438108	0.181
C16orf52	SE	0.000803911420741	0.0174591363004	0.377
C17orf61-PLSCR3	SE	4.18630476106e-05	0.00185286673032	0.275
C17orf76-AS1	SE	0.00159605016639	0.0298431982686	-0.13
C19orf12	SE	0.000536502072037	0.0126655541672	-0.213
C19orf48	SE	1.30169208745e-10	4.5514387e-08	-0.103
C1orf159	SE	0.00317440480567	0.0499976700849	0.455
C1orf168	SE	0.00101582116947	0.0208050818935	-0.108
C1orf43	SE	0.000956443372951	0.0198406832587	-0.244
C1orf63	SE	0.00148496222997	0.0281338208398	-0.356
C1RL-AS1	SE	4.84096207121e-07	5.25311156617e-05	-0.348
C21orf91	SE	0.002369598072	0.0403592108473	-0.213
C3orf17	SE	1.4429980093e-06	0.000127198051414	0.295
C3P1	SE	0.00199541736203	0.035448130263	-0.103
C6orf1	SE	5.04265484012e-05	0.00211865560966	0.108
C6orf48	SE	0	0	-0.184
C6orf48	SE	0	0	-0.337
C6orf48	SE	0	0	-0.181
C6orf70	SE	6.98604525051e-06	0.000455163267057	0.169
C6orf70	SE	1.15809644483e-05	0.000681198822848	0.211
C6orf89	SE	2.82486528077e-05	0.00136134281042	-0.385
C7orf41	SE	0.000926809480189	0.0194037963856	-0.193
C8orf59	SE	0.000183965829099	0.0056590622443	-0.209
C9orf3	SE	0.000425382972941	0.0106579432926	0.172
CALCOCO1	SE	1.34096268756e-07	1.84274038493e-05	-0.252
CALML4	SE	1.85347473109e-05	0.000973739504385	-0.136
CALML4	SE	9.45607820605e-05	0.00343221828219	-0.13
CAMLG	SE	1.33796631996e-07	1.84274038493e-05	-0.246
CAMLG	SE	0.000331969516083	0.00878616375241	-0.267
CAMTA1	SE	0.0022881899898	0.0394127262118	-0.132
CANT1	SE	9.16066111856e-11	3.31352695103e-08	-0.251
CANT1	SE	7.95496490857e-06	0.000505726849915	-0.256
CARD8	SE	2.92169961755e-05	0.00139307523128	-0.382
CARHSP1	SE	0.000125096351556	0.00418348255804	-0.327
CCDC115	SE	0.000108185548434	0.0037453146575	-0.108
CCDC125	SE	0.00261013013112	0.0432533886763	-0.209
CCDC126	SE	0.000604000713684	0.0138942240197	-0.222
CCDC18	SE	0.00124304753417	0.0245096885043	-0.471
CCDC58	SE	8.77658665743e-08	1.27865928483e-05	0.418
CCDC88A	SE	1.99965721646e-05	0.00103669214077	0.333
CCNL1	SE	1.182367802e-06	0.000109114171147	0.271
CCNL1	SE	2.89716626356e-06	0.000221477360216	0.257
CCNL1	SE	1.72172971594e-05	0.000924592362302	0.229
CCNL2	SE	3.71514881071e-05	0.00168704210569	0.151
CCNT1	SE	3.33922136209e-06	0.000244376644287	0.273
CCSER2	SE	0.00291573525094	0.0469817064065	0.521
CD27-AS1	SE	0.000299490386334	0.00806215822716	0.326
CD27-AS1	SE	0.000500891391047	0.0119958532609	0.328
CD27-AS1	SE	0.000662973488486	0.0150202395314	0.221
CD46	SE	0.000907112109582	0.0190942548337	-0.146
CD97	SE	0.000529492929528	0.0125377072982	-0.25
CDC14B	SE	0.0010162921267	0.0208050818935	0.213
CDC42BPA	SE	0.00159131292498	0.0297723106042	-0.282
CDC42BPB	SE	0.000279072397156	0.00769003321363	0.285
CDK10	SE	6.58668571646e-05	0.00258699272623	0.224
CDK10	SE	0.000376574649962	0.00969328933782	0.535
CDK10	SE	0.00257443026986	0.0428654199316	0.171
CEACAM1	SE	9.55349244158e-10	2.7836930893e-07	-0.187
CEACAM1	SE	0.000500630507445	0.0119958532609	0.117
CEP164	SE	9.62604321031e-07	9.17945314501e-05	0.271
CEP164	SE	0.000205674172419	0.00614075951789	-0.484
CEP164	SE	0.000929368442132	0.0194327544887	0.135
CEP170	SE	1.27391760495e-05	0.000736928549819	0.219
CEP192	SE	4.35855847318e-05	0.00190919994517	-0.226
CEP78	SE	0.00109123922511	0.0219988514894	-0.209
CFDP1	SE	0.00129708777067	0.0253528292268	-0.285
CHD6	SE	0.000298042401128	0.00803004822012	0.315
CHFR	SE	0.00167657239748	0.0311085240426	0.131
CHID1	SE	1.55376746691e-07	2.07184357696e-05	-0.303
CHKA	SE	9.82133741508e-05	0.00352081872995	0.101
CHMP1A	SE	5.23482824688e-06	0.000361260548467	0.142
CHRD	SE	1.69503346692e-07	2.20417389134e-05	0.418
CHRD	SE	1.33927989713e-05	0.000764896535078	0.5
CHRNA4	SE	0.00134032640649	0.02602019228	-0.333
CIRBP	SE	6.37091397833e-05	0.00252820040333	-0.345
CIRBP	SE	0.000115310039846	0.00394444737425	-0.321
CLCC1	SE	9.48765180125e-05	0.00343971099693	-0.348
CLCN3	SE	2.61670644042e-08	4.7054362842e-06	-0.278
CLDND1	SE	0.000498202867913	0.0119587689171	-0.102
CLDND1	SE	0.000728332771695	0.016186372876	-0.123
CLK1	SE	1.39853774472e-06	0.000124323684431	0.121
CLK2	SE	4.47299133879e-05	0.00193618382999	0.178
CLK2	SE	7.57313217538e-05	0.00288521666377	0.175
CLK4	SE	0.0021966583111	0.0382126259768	-0.232
CLOCK	SE	2.03031303889e-05	0.00104818129541	0.504
CLYBL	SE	0.000658224793212	0.0149477100366	-0.161
CNOT2	SE	5.09904503065e-08	8.10413374089e-06	0.307
COA4	SE	3.36384605226e-06	0.00024503905421	-0.106
COASY	SE	3.06965564079e-12	1.60998322267e-09	0.127
COL4A3BP	SE	7.35783266059e-06	0.000475448944551	-0.278
COPZ2	SE	0.000133730995802	0.00441043583436	-0.231
COX20	SE	0.00228989558702	0.039420527477	-0.204
CRAMP1L	SE	1.39338384164e-08	2.87634515668e-06	0.554
CRAT	SE	1.30278619126e-06	0.000118489533678	0.256
CRAT	SE	0.000450515943111	0.0111201134911	-0.234
CREBZF	SE	9.92782724241e-06	0.00060546278196	0.326
CREM	SE	0.0012912944379	0.0252743800801	-0.144
CREM	SE	0.00199606237332	0.035448130263	0.145
CRYZ	SE	7.41542046045e-06	0.000477222069794	-0.113
CSDE1	SE	2.51786863581e-08	4.55372460347e-06	-0.139
CSNK1A1	SE	1.94259981846e-05	0.00101547630709	-0.116
CSNK1G3	SE	6.41362751586e-06	0.000425802625098	-0.171
CSPP1	SE	0.00220155790448	0.0382434555293	0.24
CTC-228N24.3	SE	3.0145899381e-05	0.00142870678859	0.351
CTD-3107M8.4	SE	0.000483263564724	0.0117253825122	0.278
CYP39A1	SE	0.00224541118609	0.0388459838456	-0.103
CYP3A5	SE	3.62586591862e-08	6.16769592395e-06	-0.198
CYP4F12	SE	0.000148066197275	0.00475278388958	0.111
CYTH1	SE	0.000335910403973	0.00885323660186	-0.12
DAG1	SE	2.29349961245e-09	5.96480490117e-07	0.471
DAG1	SE	9.29183818488e-06	0.000576557097208	-0.128
DAG1	SE	1.20448249743e-05	0.000705844687367	-0.124
DAG1	SE	0.000139254058002	0.0045411253381	-0.165
DAG1	SE	0.000165506343335	0.00520311600241	-0.104
DAG1	SE	0.000190641864458	0.00580203948997	-0.452
DAG1	SE	0.00143223494692	0.027387209773	-0.55
DCAF5	SE	0.000187453862317	0.00574390028554	-0.108
DCAF8	SE	0.000910425041674	0.0191256112393	0.343
DCAF8	SE	0.00144736827751	0.0276043832272	0.274
DCUN1D4	SE	2.51502442317e-07	3.03238711007e-05	0.13
DDX46	SE	4.08575746569e-08	6.69282680166e-06	0.13
DHODH	SE	2.90494340283e-06	0.000221477360216	-0.136
DNAJA3	SE	2.29283259046e-12	1.22293472524e-09	-0.192
DNAJC10	SE	0.000828234846109	0.0178041933317	0.254
DNAJC19	SE	0.0005340118049	0.0126257081055	-0.13
DNAJC22	SE	6.03972316604e-10	1.81013379345e-07	0.412
DNAJC4	SE	0.00191698996943	0.0344325099018	-0.125
DNM1L	SE	7.41560240647e-06	0.000477222069794	0.212
DNM2	SE	1.43226880289e-05	0.000806298156675	0.323
DONSON	SE	0.000316831470202	0.00844231120727	-0.372
DPH3	SE	0.00105375551944	0.0214215971843	-0.18
DPP7	SE	0.00194974569405	0.0348221039989	0.157
DPP8	SE	9.46057284845e-07	9.04908106285e-05	0.246
DPP8	SE	6.64482252534e-05	0.00260081990112	0.203
DPP8	SE	0.000279313227722	0.00769003321363	0.497
DPP9	SE	0.000177916098297	0.0055178007732	-0.128
DSC2	SE	3.20741413899e-05	0.00150199576696	-0.113
DUS2L	SE	0.000200036637836	0.00603542948807	-0.45
DUS3L	SE	6.61006147183e-05	0.00259043617007	0.141
DUS3L	SE	9.31287771557e-05	0.0033959090247	0.108
DYRK2	SE	0.000906949159648	0.0190942548337	0.222
DYSF	SE	0.00143530161189	0.0274231446836	-0.315
EBNA1BP2	SE	0.000488444337513	0.0117989431145	-0.167
ECHDC2	SE	9.27012658122e-05	0.00339211178354	0.366
ECHDC2	SE	0.000591806434261	0.01368373011	0.208
ECM2	SE	2.05602189036e-05	0.00105548047093	-0.196
EEF1E1-MUTED	SE	0.00308800787905	0.0490048007795	-0.123
EFCAB14	SE	0.000245544050949	0.00698646088546	-0.283
EFCAB2	SE	3.20984972335e-06	0.000237672378692	-0.326
EI24	SE	1.532443894e-08	3.09131262181e-06	-0.193
EIF4A2	SE	3.44834700794e-07	3.98955999974e-05	-0.144
EIF4G3	SE	3.58614527932e-05	0.00163554211297	-0.191
EIF4H	SE	7.21644966006e-15	6.30817928757e-12	-0.177
EIF5A	SE	1.15758022035e-06	0.000107140858689	-0.177
ELK1	SE	0.000386953116547	0.00989616131109	-0.204
ELMOD3	SE	7.2907278259e-07	7.33009309755e-05	-0.254
EMC8	SE	2.51631949352e-05	0.00124059507901	-0.154
ENAH	SE	0.000328586929243	0.00871129071301	0.167
ENTHD2	SE	0.000779338318422	0.0170194292453	0.256
ENTPD8	SE	0.0017832645159	0.0325696755954	-0.108
ERICH1	SE	0.00303499738287	0.048309728195	-0.173
EXD2	SE	0.000547151047725	0.0128783068967	0.165
EXO5	SE	0.000267812500129	0.00746600057399	-0.38
EXO5	SE	0.00194179594653	0.0347392704044	-0.393
EXOC7	SE	7.44235267858e-08	1.10473300209e-05	-0.447
EYA3	SE	0.000347820894719	0.00909609312074	0.134
FAM107B	SE	0.00260371466547	0.0431925655286	-0.126
FAM114A1	SE	6.77999342524e-06	0.000446359023219	-0.148
FAM114A2	SE	3.07944168387e-06	0.000230730834166	-0.124
FAM134C	SE	0.000232747799179	0.00674432826185	-0.138
FAM134C	SE	0.0017056418439	0.0314071639472	-0.17
FAM136A	SE	2.55233878332e-06	0.000199799873563	0.12
FAM173B	SE	4.35998692705e-08	7.03612454397e-06	0.246
FAM184A	SE	4.40319702666e-06	0.000308826612701	-0.309
FAM192A	SE	0.000113949250147	0.00391898246216	0.513
FAM195A	SE	0.000384825184598	0.00986324691177	-0.105
FAM208B	SE	7.30168986052e-06	0.000472791930495	0.183
FAM20A	SE	0.000986626362556	0.020386175314	-0.175
FAM210A	SE	8.96058978161e-06	0.000561714740712	0.123
FAM214A	SE	3.72975301516e-05	0.00168879996596	-0.234
FAM214A	SE	4.36609686439e-05	0.00190919994517	-0.288
FAM35DP	SE	0.000886580492796	0.0187624758089	-0.292
FAM49B	SE	5.91653736298e-05	0.00238701941379	0.14
FAM86C1	SE	0.000137616446825	0.00449704253908	0.24
FAM86C2P	SE	1.63760457834e-05	0.000891587862903	0.349
FAM86EP	SE	5.16775865949e-05	0.00215980735774	0.256
FAM86EP	SE	0.000100324226302	0.00356734811017	0.292
FAM86EP	SE	0.000216344207659	0.00636869585671	0.214
FAM86EP	SE	0.000708198383146	0.0158621316151	0.17
FAM99A	SE	0.00192409707407	0.0345207587366	-0.206
FBXO42	SE	0.00153070338392	0.0288096320506	-0.118
FBXO44	SE	0.000938320925948	0.0195679398401	0.346
FBXW11	SE	1.92349622463e-06	0.000161414673848	0.263
FER	SE	4.3205389938e-06	0.000304167878291	0.307
FER	SE	1.19622948621e-05	0.000702316151148	0.272
FETUB	SE	2.02625893841e-09	5.40375784176e-07	-0.224
FGFR2	SE	0.000720492377426	0.0161031069781	-0.339
FIP1L1	SE	0.00178977725392	0.0326507248717	-0.294
FKBP1B	SE	0.00114337934865	0.0228484504429	-0.367
FLOT2	SE	0.00205641009411	0.0363352999728	0.241
FN1	SE	0	0	-0.27
FN1	SE	2.22861951116e-10	7.3823607786e-08	-0.155
FN1	SE	1.11056663865e-09	3.17712923197e-07	-0.146
FNIP2	SE	7.70854974308e-06	0.000491053343856	0.31
FTSJ2	SE	0.00168941230851	0.0312412198465	-0.143
FXR1	SE	5.60999504539e-05	0.00229871007921	0.14
FXR1	SE	0.00284304444771	0.0462844106182	-0.146
FZD6	SE	8.87261257576e-07	8.59114600451e-05	0.268
G3BP2	SE	1.48194133051e-05	0.000822490506699	-0.344
G3BP2	SE	0.000387116672724	0.00989616131109	0.31
GABPB2	SE	2.33269480499e-06	0.000187264216373	0.321
GALE	SE	1.14864501244e-08	2.4589598569e-06	0.131
GALK2	SE	9.02750717369e-06	0.000564784539262	-0.107
GANC	SE	0.00041039722708	0.0103733255735	0.256
GBA	SE	7.59524694555e-05	0.00289014300036	-0.401
GBA	SE	0.000139484324477	0.00454392568009	-0.393
GCSH	SE	0.00311166164869	0.0492064725742	0.119
GGT1	SE	0.00181003598017	0.0329820626867	0.112
GIGYF2	SE	1.72858942715e-08	3.40286110571e-06	0.639
GIGYF2	SE	4.15858906311e-07	4.6406609655e-05	0.411
GLIS3	SE	1.24619603681e-05	0.000723649095335	0.17
GLT1D1	SE	0.00018866933822	0.00577060751031	0.213
GLYATL1	SE	0.000213233524135	0.00629478965385	-0.104
GLYR1	SE	1.50717968439e-07	2.03559817545e-05	0.124
GNAO1	SE	8.38218383592e-14	5.99497598029e-11	0.523
GOLGA2	SE	5.30842028119e-05	0.00220966505065	0.342
GOLGA4	SE	0.00029444881246	0.0079810591553	-0.252
GPR126	SE	8.881784197e-16	9.31669556318e-13	0.295
GPR126	SE	3.29697011214e-06	0.000241846975429	-0.242
GPR137	SE	4.52978431209e-07	5.00167657955e-05	0.222
GPR180	SE	1.07135184848e-05	0.000637322709259	-0.264
GPS1	SE	0.000872820830114	0.0185189664032	-0.236
GRB10	SE	0.00013695274673	0.00448933956963	0.257
GRB10	SE	0.0003980637821	0.0101348455978	0.255
GRB10	SE	0.00158821699328	0.0297320645815	0.143
GRIPAP1	SE	2.50851477339e-05	0.00124059507901	0.173
GS1-124K5.12	SE	0.00232344164972	0.0397756878153	0.154
GSAP	SE	0.00292005497057	0.0470272312533	-0.101
GTF2F1	SE	1.9896753054e-06	0.000163908618287	-0.155
GUF1	SE	9.77698213711e-06	0.000599750196633	0.145
GUK1	SE	0.000280921505123	0.00772122320524	-0.113
GUSBP11	SE	6.42953885591e-05	0.00253865945115	-0.418
HACL1	SE	0.00305961119041	0.0486031825093	-0.15
HAGH	SE	0.000562755071411	0.01316679505	-0.249
HAUS2	SE	0.000843046530888	0.0180597898438	-0.185
HAUS4	SE	0.00029391897144	0.00798044530824	0.138
HCG18	SE	3.42228060335e-08	5.88501356868e-06	0.431
HCG18	SE	0.0019197318639	0.0344620890046	0.139
HDDC2	SE	8.68822320265e-05	0.00323561770372	-0.263
HDLBP	SE	2.60940119301e-06	0.000203759915987	0.107
HEATR3	SE	1.46616049745e-07	1.98873296096e-05	0.38
HEMK1	SE	0.00273622737268	0.0449291804399	0.167
HEXDC	SE	6.15517721481e-06	0.000413000579473	-0.278
HEXIM2	SE	1.67722584798e-06	0.000144604438932	0.211
HGFAC	SE	0.000121744299036	0.00410182430264	0.301
HIAT1	SE	0.000428832783897	0.0107272964042	-0.106
HIBCH	SE	0.000275216702211	0.00762837403843	0.143
HIPK3	SE	0.00218558580735	0.0380410396966	-0.241
HLA-J	SE	0.000376200322525	0.00969328933782	0.323
HMGA1	SE	1.845460601e-07	2.35120646368e-05	0.287
HMGN1	SE	7.19181858511e-09	1.6519659785e-06	0.445
HMGN1	SE	1.91498022994e-08	3.67454346683e-06	0.361
HNMT	SE	7.66347998954e-05	0.00291258516656	-0.264
HNRNPD	SE	1.3288705315e-06	0.000120167318264	0.102
HNRNPH1	SE	0.000991525595129	0.0204448219534	-0.161
HNRNPH1	SE	0.00266654208411	0.044031899004	0.163
HNRNPH3	SE	0.000167988754712	0.0052706262433	-0.109
HNRNPUL1	SE	4.6687464883e-07	5.11919105367e-05	-0.148
HNRNPUL1	SE	6.51213937997e-07	6.74113533382e-05	-0.117
HNRNPUL1	SE	9.66517786771e-06	0.000595212294166	-0.205
HNRPDL	SE	1.53659044488e-07	2.06645148333e-05	0.28
HPS5	SE	0.00244217468791	0.0413631836673	0.107
HSCB	SE	0.000239201630094	0.0068618378281	-0.187
HSD17B14	SE	1.52363707947e-05	0.000839708148053	-0.156
HSD17B14	SE	4.68884741454e-05	0.00200752842569	-0.117
HSD17B14	SE	0.000232274932502	0.00673682935567	-0.102
HSD3B7	SE	3.74760588384e-06	0.000268641024051	0.101
HTRA2	SE	2.79482267365e-05	0.00135516602029	0.18
IDE	SE	0.00227282919833	0.0392555774107	-0.147
IDS	SE	0.00117036919424	0.0233103469453	-0.189
IDS	SE	0.00235133087028	0.0401051659387	-0.117
IFI44	SE	5.86255101944e-05	0.00237437088843	0.13
IFI44	SE	0.000161566047885	0.00510987131748	0.13
IFNAR2	SE	0.000596287309734	0.01375701272	0.166
IFT80	SE	0.0001015545788	0.00359889756786	-0.209
IFT88	SE	1.83094215223e-06	0.000155304362772	-0.193
IGSF23	SE	0.000105193764126	0.00368036158613	-0.424
IKBKG	SE	1.20689569449e-10	4.31588643294e-08	-0.285
IKBKG	SE	1.73014006455e-08	3.40286110571e-06	0.726
IL1R1	SE	1.23742137226e-06	0.000113528901352	-0.126
IL1RAP	SE	0.000285549207051	0.00780707905881	-0.325
IL1RL2	SE	7.07887511497e-07	7.18597164494e-05	0.253
IL32	SE	6.51801005391e-08	9.86131049935e-06	-0.189
IL32	SE	1.66160006532e-07	2.16966358737e-05	-0.197
IL4R	SE	1.00819763649e-09	2.91073132318e-07	-0.134
IL4R	SE	0.000480723385009	0.0116727501565	0.215
IMPA1	SE	5.15437692528e-10	1.57478725691e-07	0.197
IMPA1	SE	0.000105059233447	0.00368036158613	-0.113
INF2	SE	0.00241324771858	0.0409835361338	-0.103
INIP	SE	2.25099194054e-05	0.00113884992567	0.155
INO80C	SE	0.000124968204622	0.00418348255804	-0.223
INSR	SE	0.00178812320815	0.0326394717154	0.108
IWS1	SE	0.00124883501167	0.0245776041165	-0.135
KANK2	SE	9.28538492373e-06	0.000576557097208	-0.147
KANSL2	SE	0.000107926381867	0.00374045739094	0.115
KANSL2	SE	0.000484557366169	0.0117386726374	0.19
KCTD3	SE	0.00056094407937	0.0131439681561	-0.116
KCTD6	SE	0.00103909180301	0.0211645177663	0.135
KDM8	SE	1.82949792127e-05	0.000965981041685	-0.114
KHK	SE	5.33844068951e-09	1.26312323352e-06	0.184
KIAA0146	SE	0.00250635964535	0.0419535274891	-0.142
KIAA0895	SE	0.000222341309243	0.00649661899774	0.461
KIAA0895L	SE	0.00232569403477	0.0397756878153	0.493
KIAA1468	SE	3.31886199098e-05	0.00154455996065	0.178
KIAA1468	SE	3.74917118094e-05	0.00169452247154	0.198
KIAA1715	SE	8.90934942632e-05	0.00329070794715	-0.273
KIAA1841	SE	0.00235484624948	0.0401433676191	-0.107
KIF12	SE	0.000417740416863	0.0105255138431	-0.14
KIF13B	SE	1.04862701314e-05	0.00062736204328	0.199
KIF21A	SE	1.18008998129e-08	2.50920619062e-06	-0.187
KIF27	SE	0.000104529403286	0.0036791283593	-0.669
KIF9	SE	2.04000277593e-06	0.000166313076051	-0.213
KLC1	SE	4.43681054804e-05	0.00192316792199	0.558
KLHL8	SE	1.88457210588e-05	0.000988426659999	0.191
KLHL8	SE	2.83793731123e-05	0.00136555121173	0.166
KRIT1	SE	0.000478579868298	0.011650448915	0.145
KRTCAP3	SE	2.99064768916e-06	0.000225689909185	0.257
LACC1	SE	0.000103161242834	0.00364686337788	0.132
LAMP2	SE	3.68540165052e-09	8.99038019692e-07	-0.277
LARP1B	SE	0.000440813816648	0.0109677994046	-0.139
LARP4	SE	0.000448827260744	0.0111119733585	0.108
LAS1L	SE	3.67433006243e-09	8.99038019692e-07	-0.13
LCMT1	SE	2.85840289027e-05	0.00137329893975	-0.247
LCN12	SE	0.00107766921055	0.0218083015477	-0.205
LCORL	SE	0.000254423093312	0.0071742296805	0.216
LDLRAD4	SE	3.31176970745e-05	0.00154397156924	0.299
LETMD1	SE	8.56974019107e-05	0.00319906469837	-0.173
LETMD1	SE	8.58691595383e-05	0.00320167841411	-0.211
LETMD1	SE	0.000198106101372	0.00599073968285	-0.246
LETMD1	SE	0.000504743304862	0.0120605672443	-0.245
LINC00478	SE	1.24636248267e-05	0.000723649095335	-0.53
LIPC	SE	0.00127858244315	0.0251002563341	-0.112
LIPT1	SE	0.00120725142851	0.0238786896315	-0.332
LMBR1L	SE	0.0014956637856	0.0282684946961	0.268
LPP	SE	0.000218681530892	0.00641948609668	0.242
LRBA	SE	0.00110637877174	0.0222186557549	-0.117
LRRC8D	SE	1.52108827035e-05	0.000839708148053	-0.126
LRRFIP2	SE	1.58587746968e-06	0.000137861817937	0.457
LSM12	SE	1.29234660773e-06	0.000118223416857	-0.211
LSM14B	SE	5.87825852718e-05	0.00237767246262	-0.329
LSR	SE	1.11022302463e-16	1.24777172722e-13	-0.396
LSR	SE	2.60091659321e-09	6.70887248129e-07	-0.187
LSR	SE	1.34086733083e-06	0.00012076989733	-0.115
LUC7L3	SE	2.90667481551e-06	0.000221477360216	-0.105
LYRM1	SE	1.34248168138e-12	7.6811920057e-10	-0.281
LYRM1	SE	2.40522907147e-08	4.37515339018e-06	-0.216
LYRM1	SE	3.12929168722e-06	0.000233354692192	-0.592
MACF1	SE	3.05803640932e-06	0.000230223320012	0.355
MACF1	SE	0.000570243864379	0.013272932077	-0.162
MACF1	SE	0.00266274967728	0.0440094903332	0.135
MAN2C1	SE	0.000548540167134	0.0128917180878	-0.131
MANBA	SE	0.00270566610766	0.0445316980868	0.536
MAP2K5	SE	0.00146132900579	0.0277696633353	0.213
MAP3K7	SE	0.0018656877832	0.0337809717201	0.237
MAP4K4	SE	8.88025638579e-08	1.2878008673e-05	-0.277
MAP4K4	SE	1.46540083634e-06	0.000128812008153	-0.106
MAP4K4	SE	0.00190589731805	0.0342919855356	-0.151
MAP7	SE	0.00313174237435	0.0494422982678	-0.347
MAPK8	SE	7.3839593693e-05	0.00282339996832	-0.396
MAPK8	SE	0.000365951762456	0.00947830124504	-0.413
MAPK8	SE	0.00208962887974	0.0366546996748	0.12
MAPK8IP3	SE	9.75721593943e-06	0.00059970669609	0.214
MARK3	SE	0.000820486937798	0.0176848653737	-0.142
MASP1	SE	1.9943426196e-05	0.00103564303459	-0.118
MAX	SE	0.00128139272314	0.0251397428956	-0.105
MBD1	SE	0.000126230253482	0.00421244946641	0.162
MBD1	SE	0.000205101256928	0.00613267618087	0.154
MBD1	SE	0.000229364616309	0.00666470462662	0.187
MBD1	SE	0.00065555391596	0.014905799264	0.167
MCCC2	SE	8.94756122416e-07	8.637141232e-05	0.149
MDM4	SE	0.000159067706403	0.00504607021451	-0.366
MED23	SE	0.000659565910277	0.0149645851698	-0.16
MEGF8	SE	0.00138801513472	0.0266194639297	0.21
METTL21D	SE	1.97834479307e-05	0.00103073728962	0.325
METTL5	SE	0.000148559417411	0.00476070906976	-0.136
MFF	SE	2.94952202273e-06	0.000223659056707	-0.127
MFF	SE	0.00310628271837	0.0491461090319	-0.145
MFSD12	SE	3.47368021192e-05	0.00159858230824	-0.439
MFSD3	SE	3.35293122622e-06	0.000244810656051	0.131
MGA	SE	0.000447195610531	0.0110896758612	0.166
MGEA5	SE	0.000494780825599	0.0119107513796	-0.135
MGST1	SE	7.00881438753e-06	0.000455703264383	-0.183
MIA	SE	0.00228497383353	0.0394004611328	-0.275
MICAL2	SE	0.000248245107447	0.00703786061824	0.138
MKL1	SE	0.000490395600744	0.0118345545704	0.11
MLH1	SE	0.00259284920149	0.0430577158426	-0.101
MLL3	SE	0.000749887292088	0.0165485295896	-0.294
MLL5	SE	0.000945450750849	0.0196645007789	-0.189
MLLT10	SE	0.000756331888806	0.0166557090335	-0.175
MLPH	SE	1.04945464618e-06	9.85829500318e-05	0.117
MLPH	SE	1.76885882053e-06	0.000151673619137	0.217
MMS19	SE	0.000171368907681	0.00536515626262	-0.227
MMS19	SE	0.000221870641705	0.00648889147195	-0.221
MORF4L2	SE	1.83199496129e-07	2.34353859499e-05	-0.197
MORF4L2	SE	0.000219278696649	0.00642899912458	-0.171
MORF4L2	SE	0.000769384438131	0.0168605563256	-0.23
MPPE1	SE	0.000194487920455	0.00589628166551	0.224
MPPE1	SE	0.000655376747849	0.014905799264	-0.374
MPV17L	SE	0.000149001350534	0.00477001373342	-0.124
MROH1	SE	3.86853158998e-05	0.00173664508709	-0.463
MRPL30	SE	0.000194217945632	0.00589377486123	-0.384
MRPL33	SE	0.000426248883914	0.0106711425043	-0.158
MRPL52	SE	0.00242909672584	0.0411860155525	-0.406
MRPL55	SE	2.98225750427e-05	0.00141979820578	0.374
MRPL55	SE	5.80241062998e-05	0.00235912222371	0.284
MRPL55	SE	6.4203178248e-05	0.00253820328679	0.189
MRPL55	SE	0.000862867125287	0.0183718305586	0.138
MRPL55	SE	0.00118984846881	0.0236028709926	0.326
MRPS18C	SE	0.00215678296292	0.0376021069585	-0.159
MRPS28	SE	1.79931280986e-09	4.88125644944e-07	-0.5
MRPS28	SE	0.000315240368847	0.0084141638399	-0.311
MST1P2	SE	2.50731256135e-06	0.00019752291187	0.237
MTA1	SE	3.84732484648e-07	4.33947905354e-05	0.294
MTA1	SE	7.43550964244e-07	7.40468521956e-05	0.209
MTCP1	SE	6.97765472919e-05	0.0027041849344	0.422
MTMR1	SE	4.77537454024e-08	7.66715619423e-06	-0.19
MTO1	SE	0.000258846781898	0.00725347228811	0.163
MXD4	SE	0.000150807827524	0.00482293854101	-0.103
MYNN	SE	3.33741534631e-07	3.87546581303e-05	-0.302
MYO18A	SE	0.000740379915112	0.0163962108013	0.101
MYO1B	SE	1.4922507674e-12	8.38564989273e-10	-0.216
MYO1B	SE	1.27028410013e-09	3.5691580667e-07	-0.25
MYO1B	SE	1.4178631158e-08	2.89732041501e-06	-0.224
MYOM1	SE	4.37805631415e-07	4.86780688681e-05	-0.593
MZF1	SE	6.32227311131e-05	0.0025120658149	0.282
N4BP2L1	SE	0.000203911313177	0.00611244226024	-0.102
N6AMT1	SE	0.000311275750991	0.008340546005	-0.413
NABP1	SE	0.000147260963817	0.00473356003101	0.492
NADK	SE	2.91180602963e-08	5.17692790658e-06	0.101
NADK	SE	3.28505541691e-06	0.000241536002137	0.104
NAT1	SE	5.54356764596e-05	0.00228338390381	0.708
NCK2	SE	4.10746971445e-05	0.00182649311103	0.115
NDEL1	SE	0.0017648113966	0.032345282376	0.225
NDUFB8	SE	3.75962491095e-06	0.000268890082552	-0.516
NDUFV1	SE	0.00149888252678	0.0283123254713	0.273
NEK1	SE	1.41690438715e-07	1.93024087269e-05	0.39
NEMF	SE	5.02978804844e-05	0.0021160748676	-0.171
NFIB	SE	5.82800285809e-09	1.36306185672e-06	-0.793
NFIB	SE	5.47510218052e-07	5.86040784077e-05	-0.457
NFU1	SE	1.00231982044e-05	0.00061009675879	-0.107
NHSL1	SE	0.00150511414473	0.0283959454559	-0.317
NME2	SE	0	0	-0.11
NONO	SE	6.39344317022e-06	0.000425418141746	-0.135
NPC1L1	SE	0.00276419379168	0.0452347448936	-0.184
NRP1	SE	0.000258181029854	0.00724606843503	0.117
NRP1	SE	0.00033284527822	0.00879317860874	0.123
NSDHL	SE	3.08015712935e-08	5.38497026131e-06	-0.16
NT5C	SE	0.0014603488099	0.0277678046518	-0.264
NT5C3A	SE	0.000772735512756	0.0169104407865	-0.165
NUDT2	SE	1.70422165158e-07	2.20700210509e-05	-0.232
NUMA1	SE	3.10365865867e-05	0.00146586958408	0.49
NUMB	SE	7.63462238618e-06	0.000488320999737	-0.28
NUMB	SE	0.00186160160544	0.0337263908587	0.12
NUP62	SE	5.73688944572e-07	6.07859171607e-05	0.296
NUP62	SE	7.5828570778e-07	7.48040530976e-05	0.269
NUTM2A-AS1	SE	0.000588078940305	0.0136075413033	0.121
OCIAD1	SE	0.00248057261761	0.0417012624899	-0.126
OPA1	SE	0.000108680428057	0.00375831251706	0.165
OPTN	SE	0.000338612960024	0.0088946671444	-0.216
OSBPL9	SE	6.19765420621e-05	0.00247505051035	0.191
PACSIN2	SE	0.000120591947294	0.00408054622516	-0.121
PALLD	SE	1.82097053598e-05	0.000964715855164	0.421
PAM	SE	0.0019979535372	0.0354617032499	0.311
PAN3	SE	2.43632679864e-05	0.00121503594337	0.488
PAPSS2	SE	5.78159742304e-12	2.71553864635e-09	0.332
PARP8	SE	2.16674793332e-05	0.00110332347433	-0.431
PAXBP1	SE	0.000440010533766	0.0109633345108	-0.111
PBRM1	SE	6.80271243536e-06	0.000446919744527	-0.332
PCBP1-AS1	SE	3.79860182087e-07	4.31545850906e-05	-0.463
PCM1	SE	0.000524300045028	0.0124616299977	0.543
PCNX	SE	1.29535583194e-05	0.000745220341414	0.336
PCSK7	SE	0.00135510411644	0.026210062348	0.112
PCYT2	SE	0.00205944685954	0.0363685371621	0.208
PDCD10	SE	7.53115308116e-07	7.4711544439e-05	0.236
PDCD10	SE	7.67810003269e-05	0.00291396647069	0.178
PDE4DIP	SE	4.55750260642e-07	5.0146870462e-05	-0.369
PDK1	SE	0.000376647762517	0.00969328933782	-0.225
PDS5B	SE	0.000209538537877	0.00622659891261	0.148
PELO	SE	2.41937404535e-05	0.00120849653703	-0.138
PEX19	SE	1.11791319535e-08	2.40956235236e-06	-0.117
PEX2	SE	1.19529702913e-07	1.68676243093e-05	0.139
PFKFB3	SE	9.09045812658e-05	0.00333801198116	-0.137
PGAP2	SE	1.53389878577e-09	4.23423341135e-07	0.527
PGAP2	SE	1.71285927331e-05	0.000921401170458	0.155
PGAP2	SE	0.000121889607048	0.00410182430264	-0.219
PHC3	SE	0.0020664720046	0.0363886146972	0.146
PHF20	SE	4.9460902691e-05	0.00209204992847	0.146
PHF8	SE	0.00206263408732	0.0363886146972	-0.124
PI4KB	SE	6.94263576773e-06	0.000453273454304	-0.25
PIEZO1	SE	0.000301282122227	0.00808963063512	-0.12
PIEZO2	SE	0.00075754453646	0.0166674277088	0.315
PIKFYVE	SE	0.00251828373085	0.042085964273	-0.371
PITPNC1	SE	7.36045401184e-07	7.37662825792e-05	-0.206
PKD1	SE	3.18401492749e-06	0.000236315485267	0.226
PKIG	SE	0.000118147848899	0.00401945368325	-0.15
PLA2G15	SE	1.25272178186e-08	2.64576521835e-06	0.313
PLD3	SE	9.93520932191e-09	2.18637134371e-06	-0.399
PLD3	SE	7.2727881717e-08	1.08467948329e-05	-0.406
PLD3	SE	3.302680468e-07	3.8493352462e-05	-0.518
PLD3	SE	7.4040438014e-07	7.3967572821e-05	-0.156
PLD3	SE	8.41807428653e-07	8.17717326994e-05	-0.167
PLD3	SE	1.35954138325e-06	0.000121890050682	-0.156
PLD3	SE	1.81408458555e-06	0.000154290345467	-0.161
PLD3	SE	2.00948269047e-06	0.00016467815309	-0.164
PLEKHM1	SE	0.000130570213157	0.00433498182348	0.135
PLSCR1	SE	1.57834048942e-06	0.000137586694907	0.234
PLSCR4	SE	0.000732124277826	0.0162591523634	0.207
PLXNB2	SE	4.17148853582e-06	0.000295658947598	0.216
PLXNB2	SE	1.22466121644e-05	0.00071500674991	0.121
PMM2	SE	0.000280936813054	0.00772122320524	-0.313
PNPO	SE	0.000251056388762	0.00709837690741	-0.108
POGZ	SE	0.00171308558782	0.0314889546513	0.146
POLB	SE	0.000242799410535	0.00694137242017	-0.243
POLB	SE	0.00133914012655	0.0260132102731	0.112
POLL	SE	1.04181981946e-05	0.000624476721878	-0.29
POLR3E	SE	0.000267728156219	0.00746600057399	-0.122
POLR3E	SE	0.00207551255095	0.0364884382491	-0.17
POR	SE	0.000936296641987	0.0195386730946	0.279
PPARD	SE	3.01004691422e-05	0.00142870537471	-0.135
PPARG	SE	4.42643190152e-05	0.00192131566219	0.219
PPDPF	SE	8.3044682242e-14	5.99497598029e-11	0.109
PPIA	SE	0	0	-0.101
PPM1A	SE	5.01008698511e-05	0.00211060813031	0.396
PPP1R13B	SE	0.00177853326103	0.0325588500241	0.121
PQLC1	SE	0.00304420246734	0.0483828320428	0.445
PRDM2	SE	0.000243671787428	0.00695835524371	0.109
PRDM2	SE	0.00316589903997	0.049913665776	-0.354
PRKAB1	SE	0.0017080966229	0.0314339722959	0.233
PRKAG1	SE	5.70028093771e-06	0.000388273032097	-0.119
PRKAG1	SE	4.34562634433e-05	0.00190919994517	-0.146
PRKAR1A	SE	0.00187286965421	0.0338915095735	-0.331
PRKDC	SE	4.77246573816e-07	5.21474737202e-05	-0.217
PROX1-AS1	SE	0.00286112257353	0.0464335466791	-0.549
PRPF38B	SE	0.00251295113694	0.0420244205542	0.432
PRR4	SE	3.47462677186e-05	0.00159858230824	-0.363
PSD4	SE	1.07328514865e-06	0.000100223176092	0.195
PSMG1	SE	1.95624537991e-06	0.000162988162178	-0.116
PSPH	SE	1.95750129561e-06	0.000162988162178	-0.141
PSPH	SE	0.000118815362559	0.00403344190331	-0.18
PSPH	SE	0.000296094447983	0.00799810831208	-0.252
PTBP2	SE	2.19587681372e-11	8.85923685269e-09	-0.601
PTGR1	SE	1.97102027055e-06	0.000163482670885	-0.125
PUF60	SE	6.12373296516e-08	9.44645846474e-06	0.426
PXN	SE	2.19279443825e-06	0.000176629736324	-0.32
PXN-AS1	SE	1.01593498022e-05	0.00061363642788	-0.214
PYCR1	SE	0.000615855274163	0.0141343848563	0.196
R3HDM2	SE	1.18298759677e-09	3.35382312457e-07	-0.411
R3HDM2	SE	4.21421375574e-08	6.83593261234e-06	-0.548
R3HDM4	SE	0.000368159662088	0.00952764507093	0.122
RAB11FIP1	SE	1.31450406116e-12	7.66039412975e-10	-0.151
RABGGTB	SE	8.41837710652e-12	3.89585160537e-09	-0.159
RAD17	SE	0.00295307178707	0.0473783316231	0.123
RAPH1	SE	0.000521176139426	0.0123967437125	0.298
RARS2	SE	4.65296679196e-05	0.0020030671953	-0.141
RB1CC1	SE	0.000470066362144	0.0115296323853	-0.165
RBM41	SE	2.68875167686e-08	4.80751855222e-06	-0.44
RBM6	SE	0.00227276876402	0.0392555774107	-0.182
RBMXL1	SE	5.5718270664e-08	8.76699129763e-06	0.456
RBPMS	SE	4.37965666982e-05	0.00191155916425	-0.216
RCOR3	SE	5.13802420055e-07	5.53727683449e-05	0.3
RCOR3	SE	6.92898960053e-06	0.000453273454304	0.196
RECQL5	SE	9.94086100659e-07	9.45102583131e-05	-0.176
RFC1	SE	3.83956256278e-06	0.000273984567547	0.15
RFC2	SE	0.00109393999177	0.0220391790019	-0.116
RFWD2	SE	0.000359112356835	0.00933188006378	-0.299
RHBDD2	SE	3.43220539999e-05	0.00158369606646	-0.293
RHOC	SE	0.000565188891712	0.0131803831827	-0.136
RNF111	SE	0.000157527146709	0.00501235771465	-0.149
RNF115	SE	2.77513597972e-05	0.00134769682324	0.254
RNF14	SE	5.84071193528e-05	0.00236857427695	-0.163
RNF14	SE	0.000228695942999	0.00665141647896	-0.11
RNF14	SE	0.000273390422011	0.00760010882532	-0.101
RNMT	SE	0.000136739130027	0.00448701113954	0.16
RP1-80B9.2	SE	0.00022661781981	0.00660187927326	-0.377
RP11-265M18.2	SE	0.0013507973582	0.026158918194	-0.336
RP11-300J18.3	SE	2.40823849862e-07	2.93739757027e-05	-0.403
RP11-326F20.5	SE	3.03853077821e-05	0.00143788759488	-0.298
RP11-421L21.3	SE	2.34920326092e-06	0.000187632176188	-0.364
RP11-434D9.1	SE	1.36262866138e-05	0.000773905348728	0.166
RP11-539E17.4	SE	0.00131324739289	0.025605069521	-0.613
RP11-59E19.1	SE	0.000492324516323	0.0118720001565	-0.205
RP11-640M9.2	SE	0.000825836082299	0.017787977874	0.338
RP11-64D22.2	SE	0.00100484875495	0.020649520022	0.401
RP11-706O15.1	SE	0.000377024568607	0.00969328933782	0.289
RP11-729L2.2	SE	0.00188664270361	0.0340819513432	0.167
RP11-85K15.2	SE	0.000751833260323	0.016577264416	-0.313
RP4-763G1.2	SE	7.32181729149e-05	0.00280988132129	-0.16
RPAIN	SE	0.000291719837179	0.00794129027352	0.143
RPGR	SE	0.00137413127611	0.0264880048824	0.278
RPN2	SE	2.19824158876e-14	1.77375550145e-11	-0.121
RPP38	SE	4.67976207132e-05	0.00200752842569	0.141
RPS24	SE	4.64795091304e-10	1.44818185428e-07	0.151
RPS9	SE	0	0	-0.118
RRNAD1	SE	0.00296715085622	0.0474698883042	-0.136
RSG1	SE	1.04613020147e-06	9.85648841619e-05	0.287
RWDD1	SE	0.00102470270005	0.0209256127631	0.102
SAAL1	SE	3.34594953305e-05	0.00155071702291	0.178
SAAL1	SE	3.37325769243e-05	0.00155878188433	0.182
SAAL1	SE	4.35908688182e-05	0.00190919994517	0.164
SAP30L	SE	1.37434257119e-06	0.000122867006741	-0.219
SAP30L	SE	0.0025801404494	0.0429052094531	-0.131
SBDSP1	SE	0.00138811339123	0.0266194639297	-0.119
SBF2-AS1	SE	5.02260313739e-06	0.000348141625838	0.334
SCMH1	SE	8.79425843159e-06	0.000552412772077	0.363
SDCCAG3	SE	4.3877113054e-10	1.3807688707e-07	-0.35
SDCCAG3	SE	0.000106929617026	0.00371819681568	-0.266
SDHAP1	SE	0.000336350275402	0.00885741156203	0.285
SEC16A	SE	0.000179026463165	0.0055450627651	-0.304
SEC24B	SE	0.000106465030609	0.00371024147091	-0.165
SENP6	SE	1.38872494306e-05	0.000786003331532	0.483
SENP6	SE	0.000108835125294	0.00375953079899	0.442
SEPHS1	SE	4.71274475355e-06	0.000329567476999	0.143
SERGEF	SE	0.00116245755694	0.0231674330965	-0.205
SETD5	SE	0.000466591290217	0.0114712197749	0.153
SETMAR	SE	3.24330458301e-06	0.000239585802636	-0.384
SH3D19	SE	0.000376980958166	0.00969328933782	-0.169
SHF	SE	4.39307622058e-07	4.86780688681e-05	-0.312
SHF	SE	5.82306004304e-07	6.14919048639e-05	-0.252
SHF	SE	1.49555319409e-05	0.000828583863817	-0.183
SHF	SE	1.85338568348e-05	0.000973739504385	-0.171
SIGIRR	SE	1.11022302463e-16	1.24777172722e-13	0.317
SIGIRR	SE	0.000167854143102	0.0052706262433	-0.182
SIPA1L1	SE	0.00087020449057	0.0184843087798	0.223
SLAIN1	SE	4.04466725057e-06	0.000287317457581	-0.161
SLAIN2	SE	0.000152623114173	0.00487109206887	0.2
SLC10A7	SE	8.22011721646e-06	0.000521529977187	0.366
SLC15A3	SE	0.00224147497713	0.0387992167521	-0.26
SLC17A4	SE	5.05592549394e-05	0.00212139892492	-0.298
SLC19A3	SE	2.45615457667e-05	0.00122298620844	0.46
SLC22A5	SE	0.00246036009182	0.0414481112042	0.112
SLC25A29	SE	0.000447614791145	0.0110913306004	0.404
SLC25A43	SE	0.000138304101232	0.00451482547891	0.296
SLC35A1	SE	0.000547605988895	0.0128793818121	0.115
SLC35A3	SE	0.00140914344769	0.0270062942481	0.106
SLC35F5	SE	0.00296309931746	0.0474497218311	-0.105
SLC37A1	SE	0.00286253393999	0.0464335466791	0.118
SLC37A4	SE	2.12599458216e-06	0.000172875771333	0.101
SLC37A4	SE	0.000801540932928	0.017419676532	0.118
SLC43A3	SE	0.00160753243903	0.0299949390947	0.186
SLK	SE	0.000171513146277	0.00536515626262	0.104
SLMAP	SE	0.000145066429487	0.00469177334998	0.178
SMARCA4	SE	0.00178239948719	0.0325696755954	0.102
SNAP47	SE	0.000130750245276	0.00433570017765	-0.202
SNAPC5	SE	0.00191673217134	0.0344325099018	-0.109
SNHG16	SE	6.55031584529e-15	5.88948255244e-12	-0.173
SNX10	SE	1.35580921531e-05	0.000772758937962	0.493
SNX5	SE	1.8044784006e-05	0.000958364805063	0.135
SNX7	SE	1.50547535994e-05	0.000832615186326	-0.102
SOCS4	SE	2.98885677366e-05	0.00142079054094	0.311
SON	SE	0.000191416288204	0.00581997987777	0.118
SORBS2	SE	0.000118105974736	0.00401945368325	-0.266
SORBS2	SE	0.00285312896956	0.046352666775	-0.32
SPAG1	SE	3.82415561662e-07	4.32886162228e-05	-0.519
SPATS2L	SE	0.000407612383874	0.0103195125568	-0.155
SPECC1L	SE	0.00089174774411	0.0188464806981	0.451
SPG21	SE	8.08203304281e-09	1.82973739442e-06	-0.111
SPIN1	SE	8.95484097985e-09	1.9845062732e-06	-0.349
SPIN1	SE	6.50617238646e-05	0.00256248734455	0.138
SPTAN1	SE	0.00073894465407	0.0163759502246	0.131
SPTLC1	SE	2.63019432246e-05	0.00128524200518	-0.113
SREBF1	SE	4.0489091746e-08	6.67094883851e-06	0.411
SREK1	SE	3.53493759375e-07	4.05988872765e-05	0.43
SREK1	SE	1.43640504237e-05	0.000806336642947	0.391
SRP9	SE	0.00023420356679	0.00677467313615	-0.202
SRSF11	SE	1.11022302463e-16	1.24777172722e-13	0.432
SRSF11	SE	3.23074900166e-14	2.54171100833e-11	0.52
SRSF6	SE	0.00047208581347	0.0115553837945	0.233
SRSF7	SE	0.00306456201103	0.0486572663598	0.28
SS18L1	SE	2.345172323e-08	4.29071092049e-06	0.45
SSBP3	SE	8.7946486641e-06	0.000552412772077	-0.334
ST3GAL3	SE	0.000722677664846	0.0161290378972	-0.178
STAG2	SE	0.000164279607082	0.00518599299042	-0.158
STEAP3	SE	0.000117655681391	0.00401138313943	0.194
STK19	SE	0.000224429785556	0.00655155929653	0.192
STK25	SE	1.65719790923e-06	0.000143664906351	0.159
STX2	SE	0.000151863528273	0.00485176992002	-0.457
SUN1	SE	2.51902167288e-05	0.00124059507901	0.111
SUN1	SE	0.000640977294592	0.0146272041215	0.2
SUSD3	SE	5.87539393804e-08	9.15310751664e-06	0.156
SYNE1	SE	2.93276151431e-06	0.000222925294913	-0.216
TACC2	SE	0.000295586108706	0.00799123647326	0.145
TAF2	SE	3.89803481271e-07	4.3809734829e-05	-0.278
TANGO2	SE	0.000535713361771	0.0126564292654	0.167
TARBP2	SE	0.00014816107902	0.00475278388958	0.121
TAZ	SE	8.75030978897e-06	0.000551830658816	0.31
TBC1D1	SE	6.26793446368e-07	6.50975675371e-05	0.34
TBC1D1	SE	5.97269401592e-06	0.000401612623904	-0.103
TBL1X	SE	0.00161079277633	0.0300296432928	0.156
TBL1XR1	SE	3.21631610234e-11	1.21944881234e-08	0.609
TBL1XR1	SE	1.19760568906e-06	0.000110197232249	0.274
TBRG4	SE	2.09830164799e-07	2.63437926324e-05	0.107
TCEB1	SE	3.28152231404e-05	0.00153213984719	-0.147
TCEB1	SE	0.000202816131064	0.00609591292116	-0.337
TCF3	SE	1.95778465484e-06	0.000162988162178	0.319
TCF3	SE	2.84307770837e-06	0.000218216615621	0.311
TCF7L2	SE	1.82941812725e-05	0.000965981041685	-0.157
TCF7L2	SE	2.59440515633e-05	0.00127170305085	-0.155
TCOF1	SE	2.93313004662e-07	3.49631323625e-05	0.307
TCOF1	SE	3.22296815458e-07	3.77039348909e-05	0.446
TCP10L	SE	0.000249343491919	0.00705628628345	-0.244
TCP11L2	SE	1.79339267881e-08	3.50535864655e-06	-0.642
TEP1	SE	5.93834807994e-08	9.20560964176e-06	0.476
TESK1	SE	1.9793097209e-06	0.000163482670885	0.137
TEX30	SE	2.11553516927e-08	3.91610448481e-06	0.128
TFPI	SE	3.70226072022e-12	1.87913617104e-09	-0.211
TFPI	SE	0.00282619534149	0.0460837151328	-0.151
THAP9-AS1	SE	3.72851540126e-05	0.00168879996596	0.18
THOC5	SE	0.000349632353129	0.00913077221628	-0.198
THUMPD2	SE	0.00282632337241	0.0460837151328	0.399
TIMM8B	SE	4.39392966456e-12	2.16050894709e-09	-0.211
TIMM8B	SE	3.38401529021e-11	1.26775687104e-08	-0.2
TINF2	SE	9.23340913527e-05	0.00338260945376	0.107
TM7SF3	SE	1.11490444255e-05	0.000658253806803	-0.116
TMBIM6	SE	1.49768640278e-06	0.000130918592803	0.27
TMCO4	SE	0.00036957916736	0.00955652162502	-0.259
TMCO4	SE	0.000628259322639	0.0143682359187	-0.249
TMEM116	SE	0.000939255918968	0.0195744665656	-0.156
TMEM126B	SE	4.70149055615e-05	0.00201020660749	-0.107
TMEM129	SE	1.00108453749e-08	2.18771731321e-06	0.144
TMEM129	SE	1.5203024728e-08	3.08660635591e-06	0.178
TMEM139	SE	0.0015363087889	0.0288978489408	-0.109
TMEM18	SE	3.03675817825e-09	7.524704182e-07	-0.198
TMEM18	SE	3.69575956505e-08	6.22731161314e-06	0.344
TMEM189	SE	1.81763762486e-07	2.33466279252e-05	-0.201
TMEM198B	SE	0.00042258748735	0.0106156259542	0.41
TMEM206	SE	1.79451178419e-05	0.000955917716228	0.209
TMEM219	SE	6.43868195283e-06	0.000426566068155	-0.203
TMEM241	SE	0.000688335920036	0.0154944514074	0.223
TMEM260	SE	0.000129807327847	0.00432723177968	-0.358
TMEM43	SE	0.000906124756975	0.0190942548337	0.342
TMEM56	SE	0.00285863810347	0.0464182056131	-0.139
TMEM70	SE	0.000297865161399	0.00803004822012	-0.144
TMPO	SE	9.04035611902e-05	0.0033273797276	-0.187
TMPO	SE	0.000539097879566	0.0127172947317	-0.242
TMX2	SE	1.9811026708e-08	3.70325202826e-06	0.158
TMX2	SE	4.97899223295e-07	5.38432668655e-05	0.226
TMX2	SE	1.00574733686e-06	9.53309124809e-05	0.244
TNFAIP2	SE	6.2632643949e-07	6.50975675371e-05	0.719
TNFSF14	SE	0.000752242956117	0.016577264416	-0.111
TNFSF14	SE	0.000811109179752	0.0175548794894	-0.131
TP53BP2	SE	8.37695115284e-05	0.00313826518844	-0.112
TPCN1	SE	9.98886377193e-05	0.00355587730813	0.181
TPD52L1	SE	0.00202888989044	0.0359095252881	-0.167
TPK1	SE	0.000137141368858	0.00449084467908	0.266
TPRG1	SE	0.000604698637444	0.0139001179121	-0.164
TPT1-AS1	SE	2.17928843194e-06	0.000176629736324	-0.226
TPT1-AS1	SE	3.44870387625e-06	0.000250640328595	-0.216
TRA2A	SE	3.92185174081e-06	0.000279223421791	0.226
TRA2A	SE	5.77908470967e-06	0.00039194400157	0.235
TRA2B	SE	7.16131293155e-08	1.07313979354e-05	0.109
TRIQK	SE	1.78578476862e-06	0.000152708861097	-0.536
TRIQK	SE	0.000237830992464	0.00683498036699	-0.115
TRMT1	SE	3.60353931805e-07	4.10868763767e-05	0.261
TRMT10B	SE	0.000211447867514	0.00625380915677	0.458
TRMT10B	SE	0.00276375626803	0.0452347448936	0.326
TROVE2	SE	6.6464200974e-06	0.000438482587097	0.188
TROVE2	SE	9.29629741075e-06	0.000576557097208	0.179
TRPM8	SE	5.91618500956e-06	0.000400379410894	0.175
TRPM8	SE	5.75591409849e-05	0.00234628057986	0.114
TTC22	SE	0.00112021285901	0.0224391969829	-0.183
TTC23	SE	0.00023487140969	0.00677467313615	-0.375
TTC23	SE	0.000690768787179	0.0155381007604	0.364
TTC7B	SE	3.14671755368e-05	0.00147797096562	-0.242
TTF1	SE	4.9431924517e-06	0.000343393649586	0.217
TTLL11	SE	0.000389851915644	0.00995799507581	0.338
TUBD1	SE	5.38563513119e-07	5.78431917896e-05	0.302
TUFT1	SE	0.0001351329528	0.00444357250957	0.27
TWF1	SE	0.00196017367526	0.0349686538474	0.108
TXNRD1	SE	0.0007460735913	0.0164887028719	-0.17
U2AF1	SE	0.000199233637257	0.00601697056703	-0.147
U2AF1L4	SE	0.00179490790411	0.0327253515843	-0.177
UBAP2	SE	2.82418747499e-05	0.00136134281042	0.206
UBE2Q2	SE	4.96382681153e-05	0.00209569057087	0.212
UBE3A	SE	0.000376754998013	0.00969328933782	0.125
UBN1	SE	1.00563702085e-05	0.000610372119202	0.163
UBP1	SE	0.00151136042569	0.0284967053541	-0.195
UBXN6	SE	4.16067180709e-12	2.07828858885e-09	0.113
UGP2	SE	6.80556745858e-05	0.00265383398208	0.281
UGP2	SE	7.34469723221e-05	0.00281522871133	0.112
UGT1A6	SE	4.84560169767e-10	1.49496313553e-07	-0.181
URGCP	SE	2.76711664626e-06	0.000212905608169	0.2
URGCP	SE	7.14047819186e-05	0.00276388324993	0.268
UROS	SE	3.26932287908e-08	5.67871991348e-06	-0.146
UROS	SE	0.000598121819467	0.0137892274995	-0.13
USB1	SE	1.24604588577e-05	0.000723649095335	0.191
USMG5	SE	0	0	-0.133
USO1	SE	2.90996116092e-11	1.13053787374e-08	0.302
USP53	SE	1.57834167958e-09	4.31902907084e-07	0.575
UTP6	SE	1.05471187339e-14	8.97046701181e-12	-0.245
VEZT	SE	0.000244467275445	0.0069696295643	0.205
VPS45	SE	1.61772805126e-05	0.000883824375783	-0.162
WAC	SE	0.000164398983266	0.00518599299042	0.127
WDR35	SE	0.000281579813824	0.00773214237454	0.194
WDR85	SE	0.000130291646013	0.00433498182348	0.189
WDR85	SE	0.00106235079027	0.0215545564275	0.259
WIPI2	SE	6.68231298739e-07	6.84969730945e-05	-0.289
WIZ	SE	0.00249095200527	0.0417622635343	0.327
WNK1	SE	4.63440397169e-12	2.243693209e-09	-0.355
WNK1	SE	0.000358089369294	0.00932069012598	-0.327
WWC2	SE	0.00278851193595	0.0455978488161	0.122
XRRA1	SE	7.89222824098e-05	0.00297794401098	-0.258
YAF2	SE	0.000927366925034	0.0194037963856	0.305
YAP1	SE	0.00188584619965	0.0340819513432	-0.215
YDJC	SE	0.000337730821206	0.0088789066103	0.272
YPEL5	SE	0	0	-0.195
YPEL5	SE	2.55351295664e-15	2.36342644801e-12	-0.153
YTHDF2	SE	1.32667693498e-08	2.78327976446e-06	-0.179
YY1AP1	SE	2.87783710229e-05	0.00137842702849	0.118
YY1AP1	SE	0.00185922371353	0.0337027137333	0.217
ZBTB21	SE	4.21888857379e-05	0.0018620505544	-0.569
ZBTB21	SE	9.67428408875e-05	0.00349931087344	-0.554
ZBTB8OS	SE	5.78720605268e-05	0.00235598431141	-0.225
ZC3H11A	SE	3.48583167453e-06	0.000252754923884	-0.439
ZC3H11A	SE	6.25181855385e-06	0.000418592506534	-0.308
ZC3H14	SE	9.88244814015e-06	0.000603865554412	-0.125
ZC3H18	SE	7.81237886109e-05	0.00295490084591	-0.261
ZC3H4	SE	1.75422455326e-05	0.000937244354271	0.243
ZCCHC11	SE	0.000466991702813	0.0114721014019	-0.321
ZCCHC11	SE	0.00127690658527	0.0250830045767	0.19
ZCCHC17	SE	0.000424062360887	0.0106418009847	-0.134
ZCCHC9	SE	0.000726772620842	0.0161745456897	0.102
ZDHHC20	SE	0.00174560023316	0.0320304919751	-0.257
ZDHHC4	SE	0.000479213429457	0.011650448915	-0.118
ZDHHC4	SE	0.0022867311097	0.0394091682865	-0.148
ZFAS1	SE	1.66107128052e-11	6.98272357416e-09	-0.208
ZFAS1	SE	1.64290793429e-05	0.000892930393509	-0.281
ZFPM1	SE	0.00134280514401	0.0260522411078	-0.281
ZFYVE21	SE	2.51069829826e-06	0.00019752291187	-0.121
ZKSCAN5	SE	1.00794525233e-05	0.000610372119202	0.21
ZMYM2	SE	0.00165337479915	0.0307324580948	-0.444
ZMYM5	SE	9.98663088149e-05	0.00355587730813	0.182
ZNF142	SE	4.23157991769e-06	0.000299244018943	0.251
ZNF226	SE	0.00147250710211	0.0279483268976	-0.131
ZNF232	SE	0.00118005163877	0.0234473692421	-0.47
ZNF252P	SE	8.59867815839e-08	1.25856652542e-05	0.319
ZNF253	SE	8.27152696455e-05	0.00311359667521	-0.368
ZNF329	SE	0.00015890605112	0.00504602878173	0.152
ZNF397	SE	1.47622136737e-10	5.04947937063e-08	-0.65
ZNF414	SE	0.000988379138709	0.020408991546	-0.147
ZNF44	SE	0.00110624546562	0.0222186557549	-0.363
ZNF442	SE	0.0025752252811	0.0428654199316	-0.326
ZNF507	SE	0.000584548260137	0.0135457652417	0.167
ZNF562	SE	0.000863737622134	0.0183779305145	0.124
ZNF638	SE	0.000412648881323	0.0104135105424	-0.11
ZNF655	SE	0.000118583966934	0.00402993396916	0.104
ZNF691	SE	1.62123545028e-05	0.000884205517935	0.358
ZNF691	SE	3.82667992607e-05	0.00172031129419	0.39
ZNF691	SE	0.00108167994344	0.0218621619397	0.411
ZNF761	SE	0.000219414187289	0.00642899912458	0.288
ZNF814	SE	0.000602369825268	0.0138668442073	0.128
ZNF846	SE	0.000911208244055	0.019129294351	-0.375
ZRANB3	SE	0.00294495039156	0.0472829815673	-0.223
ZRANB3	SE	0.00314154076228	0.0495544592723	0.3
ZSCAN31	SE	2.34177067115e-05	0.00117907923904	0.274
ZSCAN31	SE	3.75316076985e-05	0.00169452247154	0.256
ZSWIM7	SE	2.76001443922e-13	1.84797647634e-10	-0.147
ZSWIM7	SE	2.37090347355e-10	7.77187098012e-08	-0.115
ZSWIM7	SE	6.59781411505e-07	6.80742991431e-05	0.389
ZSWIM7	SE	2.10003154427e-05	0.0010728229329	0.166
LSM7	A3SS	4.74171632948e-05	0.00185497699	0.124
ARL16	A3SS	1.43957369119e-05	0.00078987869598	0.414
OTUD4	A3SS	0.00270763628798	0.0330628997593	0.142
MTHFSD	A3SS	6.69019888777e-06	0.000487346384497	0.385
SH3BP2	A3SS	2.36252262618e-05	0.00107551501086	0.32
RC3H1	A3SS	0.000418014878159	0.00821447841964	-0.444
MYADM	A3SS	3.23286508674e-10	1.95126499878e-07	0.682
STAT2	A3SS	0.00184724747847	0.0247765733223	0.264
LTA4H	A3SS	9.56454374779e-06	0.000633933480729	0.133
TOPBP1	A3SS	2.52101375331e-08	5.07203957511e-06	0.43
STAG3L4	A3SS	0.000464507495781	0.00900249619117	0.527
LYPLA1	A3SS	0.000247286249149	0.00555736384391	-0.144
FNBP1	A3SS	0.000129846466313	0.00368188805485	0.115
FNBP1	A3SS	0.000246313378837	0.00555736384391	0.14
MYO7A	A3SS	5.77740493821e-05	0.00214118735649	-0.32
SUPT20H	A3SS	0.00112856852686	0.0173389164581	0.419
SUPT20H	A3SS	0.00279690435528	0.0339566692559	0.3
SUPT20H	A3SS	7.84970199952e-10	2.76374924566e-07	0.441
GMFB	A3SS	0.000123448130335	0.00356983902501	-0.127
PLCG1	A3SS	9.45363287874e-07	9.74185339334e-05	0.289
USP16	A3SS	8.49150175508e-07	8.9691487288e-05	0.319
SECISBP2	A3SS	1.42058782959e-07	2.14356556429e-05	0.12
PRRC2B	A3SS	6.15407015236e-07	7.02728280911e-05	0.402
MARK3	A3SS	0.00231099572581	0.0294095088601	0.111
NCKIPSD	A3SS	0.00260146361706	0.0321379642751	-0.396
TRMT44	A3SS	9.10730314119e-06	0.000620618641476	0.223
NTHL1	A3SS	0.000948646396797	0.0155116929047	0.235
ABI2	A3SS	1.35292733502e-05	0.000788158527256	0.221
EPN2	A3SS	0.000219332846107	0.00514021433994	0.175
TRIP12	A3SS	0.00464587712944	0.0493186705324	0.11
TBRG1	A3SS	0.000237142934543	0.00541583188348	0.383
HYAL3	A3SS	6.88396450954e-10	2.76374924566e-07	-0.506
PFAS	A3SS	0.00178022460418	0.0241072081816	0.497
DUS3L	A3SS	0.000216886342598	0.00514021433994	-0.242
ZGPAT	A3SS	3.1467051187e-11	2.6589658253e-08	0.549
MED24	A3SS	6.9514225598e-08	1.12960616597e-05	0.63
CTSB	A3SS	2.49962253118e-08	5.07203957511e-06	0.529
MLL	A3SS	0.000182617407436	0.00459261039534	0.26
AGPAT3	A3SS	3.70937636163e-08	6.81396309908e-06	0.401
NAA40	A3SS	0.000903236449709	0.0148489260701	0.661
PRR13	A3SS	0.0029039669192	0.0348558529364	-0.104
FAM118B	A3SS	4.67565695161e-07	5.48740295015e-05	0.268
SPCS2	A3SS	0.000983516504977	0.0158601421127	-0.138
DMTF1	A3SS	3.2479449108e-07	4.03604919063e-05	0.599
DMTF1	A3SS	2.63168104553e-06	0.000226915355456	0.579
FAM219A	A3SS	2.87102426721e-07	3.67578106938e-05	0.38
C6orf48	A3SS	3.64701323585e-06	0.000285345017064	0.752
C6orf48	A3SS	3.10241424639e-06	0.000252071157519	0.756
TCAIM	A3SS	0.000186311138537	0.00463037976658	-0.41
SYBU	A3SS	3.3060304383e-08	6.34908118264e-06	0.64
SYBU	A3SS	0.00237033767538	0.0299840619116	0.469
ISG20	A3SS	3.50605435573e-07	4.23230847227e-05	0.616
CPSF4	A3SS	0.00371489237052	0.0419663643461	0.245
CPSF4	A3SS	0.00207191982401	0.0273558164264	0.161
HCFC1	A3SS	0.000179454392463	0.00456743860335	-0.167
DALRD3	A3SS	0.000278954949906	0.00597052441287	0.226
JMJD7-PLA2G4B	A3SS	0.00317510504475	0.0373671833261	-0.128
ISOC2	A3SS	0.000717001639456	0.0124152947816	0.205
EXOC7	A3SS	0.00067378151099	0.0118660267353	0.488
GPS1	A3SS	0.000317365778765	0.00654083129406	0.174
GPS1	A3SS	0.000374273588609	0.00745899015034	0.142
ZNF544	A3SS	3.30022465782e-05	0.00139434491793	0.353
CPNE1	A3SS	2.42484523435e-05	0.00108989054416	0.148
TAF1C	A3SS	0.000151163674915	0.00412042920333	-0.174
H19	A3SS	7.82439139562e-05	0.00269841184256	-0.103
CASP1	A3SS	0.00108258111395	0.0168910123931	0.135
LTBP1	A3SS	1.51829426809e-09	4.93445637129e-07	0.563
KLC1	A3SS	0.00023353069988	0.00536232177714	-0.13
TBC1D16	A3SS	0.00137101445795	0.0198112523347	0.146
IL17RE	A3SS	2.55681875672e-09	7.71611374796e-07	0.553
IL17RE	A3SS	1.22418202242e-08	3.23260565295e-06	0.495
BAHD1	A3SS	1.44659939594e-06	0.000142136801113	0.294
PPIL2	A3SS	0.000108004596358	0.00330666246096	-0.128
NABP1	A3SS	8.46817513599e-05	0.00279515937106	-0.441
TKT	A3SS	1.51424265449e-06	0.000145401709437	0.256
NDUFAF6	A3SS	5.25012113201e-05	0.00201652379843	0.306
HNRNPUL1	A3SS	0.00073031318559	0.0125941763637	-0.109
MAGIX	A3SS	3.62727179721e-05	0.00151734884586	-0.331
ASPH	A3SS	7.85573151799e-05	0.00269841184256	0.138
CENPT	A3SS	0.00266269055937	0.032735279592	-0.101
GRB14	A3SS	0.0020673727769	0.0273558164264	0.213
INO80C	A3SS	6.71021122205e-05	0.00240325842427	0.451
ITGB1BP1	A3SS	9.39608249313e-05	0.00296257078608	0.122
RNF111	A3SS	1.50692644539e-05	0.000795845528972	-0.227
NARG2	A3SS	0.000212704812751	0.00513530190785	0.226
C21orf2	A3SS	0.00280941571758	0.0340108349764	-0.244
RP11-539E17.4	A3SS	0.00029005677978	0.00612744947285	-0.627
ZNF559	A3SS	2.05544267378e-05	0.000975757898508	0.274
SFPQ	A3SS	0.00385021359831	0.0429780161149	-0.194
ASAH2B	A3SS	0.00181244448693	0.0244651052948	0.285
NSUN5	A3SS	0.00251895974261	0.0313941147862	-0.461
KIF22	A3SS	0.0041731600819	0.0455596934006	0.194
D2HGDH	A3SS	9.74951754077e-05	0.00305123789702	-0.167
CLDND1	A3SS	4.27387356727e-06	0.000322448496816	0.255
SLC25A10	A3SS	4.57567222972e-05	0.00185497699	0.381
TTLL3	A3SS	0.00385183832656	0.0429780161149	0.333
ZNF410	A3SS	1.61040269564e-07	2.26798379636e-05	-0.188
DNAJC12	A3SS	0.00163905846821	0.0227049902564	0.327
NELFE	A3SS	0.00152878131625	0.0216023446861	0.149
VEZF1	A3SS	0.00119669417374	0.0180572603002	-0.146
CCNL2	A3SS	1.98574672816e-07	2.70638062144e-05	0.187
ALG9	A3SS	0.00161595421996	0.0225326949813	-0.33
LARP4	A3SS	0.000255863610834	0.00561140572485	-0.122
DOM3Z	A3SS	0.000173143900695	0.00444436404846	0.209
DBNL	A3SS	0.00424800318251	0.0460200344772	0.248
ZNF562	A3SS	4.7022399862e-05	0.00185497699	0.145
PHRF1	A3SS	0.0019137606898	0.0255067473641	0.128
ARHGEF2	A3SS	6.92638099098e-08	1.12960616597e-05	0.414
AGTRAP	A3SS	0.00125040806226	0.0186020213488	0.484
AGTRAP	A3SS	0.00236534961368	0.0299840619116	0.496
NUDT4	A3SS	0.000158500855601	0.00423457378421	-0.229
PHF10	A3SS	0.000173566879999	0.00444436404846	0.164
ANKHD1	A3SS	5.6993545837e-05	0.00213095337311	0.111
ANKHD1	A3SS	8.6658029308e-08	1.35603768084e-05	0.389
TPGS2	A3SS	0.000278184623951	0.00597052441287	-0.154
EXOSC8	A3SS	0.000124205050101	0.00356983902501	0.12
XRN1	A3SS	3.2815072482e-05	0.00139434491793	0.167
XRN1	A3SS	4.9589293845e-05	0.00192215382106	0.143
ZNF557	A3SS	3.0976903159e-05	0.00133548383517	0.373
VEZT	A3SS	0.000463014265393	0.00900249619117	-0.183
DGKZ	A3SS	1.5076147275e-07	2.19643869782e-05	0.322
INPP5B	A3SS	0.000513919687375	0.00965026968515	0.199
FLYWCH1	A3SS	0.00222469094636	0.0289209823027	0.171
PLD3	A3SS	3.27620168661e-06	0.000261168908036	-0.159
DNAJC10	A3SS	0.0043467365763	0.0467301832948	0.224
TCEA2	A3SS	0.00396999439298	0.0440242160376	-0.125
IGSF9	A3SS	1.42798856523e-05	0.00078987869598	-0.363
DDX39B	A3SS	0.00456926899082	0.0487139923263	-0.217
KIAA0430	A3SS	0.0035463699221	0.0407157959806	0.134
PLA2G15	A3SS	2.04078430329e-05	0.000975757898508	-0.284
ATXN2L	A3SS	0.0024223000287	0.0304589810156	-0.119
SAP130	A3SS	0.00030624585762	0.00640538984378	-0.446
ALS2CL	A3SS	7.63274901784e-05	0.0026651540992	-0.257
ALS2CL	A3SS	0.00368828583014	0.0417775003548	0.477
PCGF3	A3SS	0.00385465632161	0.0429780161149	0.228
ADA	A3SS	8.18214980965e-05	0.00274749418708	0.321
FUBP1	A3SS	0.00288465762267	0.0347227306433	0.148
MTFR1L	A3SS	0.00025446044781	0.00561140572485	0.13
ZUFSP	A3SS	7.51096371032e-06	0.000520226584854	0.19
CPSF3L	A3SS	9.61075117845e-06	0.000633933480729	0.102
SEC31A	A3SS	0.000161364823493	0.00423457378421	0.188
SYNE4	A3SS	0.000363289419471	0.00730903712983	0.228
DCAF5	A3SS	1.57494236515e-05	0.000821497715155	0.158
PGS1	A3SS	0.000376942436814	0.00747690983821	0.231
INO80E	A3SS	4.37482161608e-10	2.05929625821e-07	0.154
ZWINT	A3SS	0.00182545578473	0.0245622633455	-0.145
AKAP13	A3SS	0.000150124722025	0.00412042920333	0.111
TMEM259	A3SS	0.000127039216425	0.0036266262797	0.109
C17orf76-AS1	A3SS	0.000288915708519	0.00612744947285	0.139
ESYT1	A3SS	0.00124072090952	0.0185231301863	0.126
ZDHHC16	A3SS	6.08034332987e-05	0.00223386526684	0.107
ICT1	A3SS	1.59856980902e-05	0.000823653346721	0.108
NLRX1	A3SS	2.01376631216e-05	0.000975757898508	-0.324
MPV17	A3SS	0.000232917463753	0.00536232177714	0.142
CLK4	A3SS	0.00361482467102	0.0412773898245	-0.194
ANKRD11	A3SS	2.95918533322e-06	0.000249594044504	0.445
MANEAL	A3SS	0.00103464281205	0.0163110667198	-0.332
DPH5	A3SS	0.00227115959336	0.02916610724	0.119
ADSSL1	A3SS	0.000540979660156	0.00996653067641	-0.229
FN1	A3SS	4.38666658553e-10	2.05929625821e-07	-0.183
FN1	A3SS	7.20173143343e-10	2.76374924566e-07	-0.182
FN1	A3SS	0.00268790137834	0.0329170531116	-0.121
SH3TC1	A3SS	1.15984971133e-05	0.000720641916231	-0.113
TBC1D7	A3SS	0.000648128981159	0.0116031565483	-0.283
CCDC106	A3SS	0.000278761429429	0.00597052441287	0.473
SDAD1	A3SS	0.000674046489107	0.0118660267353	-0.113
SLC35A2	A3SS	0.00228062031674	0.0291988510249	-0.165
TMEM134	A3SS	6.38378239159e-14	6.74287015112e-11	-0.304
CHD2	A3SS	3.01285118809e-06	0.000249594044504	-0.173
RNF216P1	A3SS	3.0365098932e-05	0.00132260353596	0.162
DPP3	A3SS	0.000817139435058	0.0136459055855	0.243
CREM	A3SS	0.000161117269643	0.00423457378421	0.129
OCIAD2	A3SS	0.00070279502528	0.0122698718257	0.145
METTL17	A3SS	3.88048514199e-06	0.00029809181318	-0.111
RPL12	A5SS	0	0	-0.118
PTPN4	A5SS	2.45781173192e-12	1.74996195313e-09	0.893
HSD3B7	A5SS	3.71380703967e-12	2.1153844898e-09	0.421
AKAP8L	A5SS	9.65358903926e-11	4.58223693064e-08	0.298
HGFAC	A5SS	1.68982494664e-10	6.87517349719e-08	0.46
EMC4	A5SS	6.36085961681e-10	2.01285868763e-07	-0.129
KAT2A	A5SS	8.73932370915e-10	2.48895939237e-07	0.554
DCUN1D4	A5SS	1.01298858191e-09	2.58859144489e-07	0.112
BCL2L1	A5SS	1.09069864251e-09	2.58859144489e-07	-0.101
N4BP2L2	A5SS	2.69129929453e-09	5.89601568525e-07	-0.236
RNF31	A5SS	1.57467935358e-08	3.20334771357e-06	-0.173
MARS	A5SS	1.13012405878e-07	2.1457288796e-05	0.103
PACRGL	A5SS	2.95242245207e-07	4.9094507157e-05	0.361
CUTA	A5SS	4.46341447802e-07	6.690423386e-05	-0.123
ELMOD3	A5SS	5.26142267421e-07	7.13549132198e-05	-0.446
CYP4F12	A5SS	7.91081813722e-07	9.79372688728e-05	-0.209
TBRG4	A5SS	8.25314063535e-07	9.79372688728e-05	-0.103
ATP2C1	A5SS	8.67986227893e-07	9.88809910816e-05	-0.341
MMS19	A5SS	2.03079183947e-06	0.000206560541386	0.212
GOLGA3	A5SS	2.28879495201e-06	0.000217282934111	-0.149
TAZ	A5SS	2.82215524849e-06	0.000251171817116	0.413
POLL	A5SS	4.72236724414e-06	0.000384265768895	-0.248
RABGGTB	A5SS	4.97786004949e-06	0.000393804039471	0.222
LINC00667	A5SS	5.68444273497e-06	0.000437548457005	0.322
NADK	A5SS	7.96375161793e-06	0.00055318938068	-0.237
CEP170	A5SS	7.89500909015e-06	0.00055318938068	0.243
FAM160A2	A5SS	1.20757035261e-05	0.000799804735868	-0.308
SPTAN1	A5SS	1.28613596353e-05	0.000832480732758	0.229
TCIRG1	A5SS	1.33766723989e-05	0.000846594733157	-0.181
IL17RC	A5SS	1.45222893271e-05	0.000882109612922	0.188
TRPM8	A5SS	1.88017816292e-05	0.00103793717373	-0.102
UNKL	A5SS	1.89511000821e-05	0.00103793717373	0.165
TTC23	A5SS	1.77720632851e-05	0.00103793717373	-0.438
CHD9	A5SS	1.80343759911e-05	0.00103793717373	0.131
CARD8	A5SS	2.16900385746e-05	0.00114394870112	-0.358
BTAF1	A5SS	2.52427816648e-05	0.0012187182938	0.48
C21orf2	A5SS	2.39547654547e-05	0.0012187182938	-0.51
MBD4	A5SS	2.45977171056e-05	0.0012187182938	-0.2
DUS3L	A5SS	2.95353413515e-05	0.00135672019628	0.2
PLSCR3	A5SS	3.2190931174e-05	0.00145523447593	0.322
PRPF4B	A5SS	3.32217783332e-05	0.00145562499528	0.255
RFNG	A5SS	3.92199429032e-05	0.00166714025953	0.112
ZNF688	A5SS	4.05878390681e-05	0.00169991420097	-0.288
CLASRP	A5SS	4.40165888517e-05	0.00177790642899	-0.245
CTNND1	A5SS	4.46712544993e-05	0.00177790642899	0.146
CLK4	A5SS	4.92964177298e-05	0.00192323558486	0.478
PPM1K	A5SS	5.05651681332e-05	0.00194607566005	-0.115
PABPC4	A5SS	5.71515667933e-05	0.00211386574321	0.115
SLC17A9	A5SS	6.05463752544e-05	0.00215545095906	0.255
TMEM218	A5SS	6.9686400833e-05	0.00242032767771	-0.475
ABHD17A	A5SS	7.35495914966e-05	0.00249368138788	-0.267
WDR60	A5SS	7.90811542475e-05	0.00258877157813	0.664
CSAD	A5SS	8.25133467361e-05	0.00264042709556	0.41
PIGG	A5SS	0.000101887028587	0.00314912778073	0.149
RCHY1	A5SS	0.000106856231537	0.00317006820226	0.196
MTX1	A5SS	0.000106314012201	0.00317006820226	0.206
HSF1	A5SS	0.00011855913183	0.00333541543463	0.196
BCS1L	A5SS	0.000119456592111	0.00333541543463	0.336
GUK1	A5SS	0.000118666600972	0.00333541543463	-0.114
RNF126	A5SS	0.000122717725519	0.00339320468231	0.174
BRF1	A5SS	0.000128428987932	0.00349321771369	0.58
FBXL19	A5SS	0.000130133796113	0.00349321771369	0.208
RBM5	A5SS	0.000142165981458	0.00371457536874	-0.158
NTMT1	A5SS	0.000149672878713	0.00379512749338	0.117
FBXL19	A5SS	0.000148696204962	0.00379512749338	0.197
NFIB	A5SS	0.000153278268217	0.003829267613	0.212
NDUFS8	A5SS	0.000161150483469	0.00388946251627	0.239
UBAC2-AS1	A5SS	0.000161148346555	0.00388946251627	0.227
ATXN2L	A5SS	0.000168872503498	0.00404158731061	0.276
CCDC41	A5SS	0.000171644496942	0.00407369606076	0.233
ZDHHC4	A5SS	0.000180081399221	0.00423861012381	-0.123
ALDH18A1	A5SS	0.000188421000908	0.0043985492671	0.12
TRIM3	A5SS	0.000190255983683	0.0044052767604	-0.317
NCOR2	A5SS	0.000191910922022	0.0044077605316	0.103
COMMD4	A5SS	0.000200001864342	0.00455684247717	0.203
GDA	A5SS	0.000239444326318	0.00532763626058	0.251
PPP6R3	A5SS	0.000245309446584	0.00541582406102	0.129
RPL7A	A5SS	0.00025176574085	0.00551560638416	0.26
NOL8	A5SS	0.00026141507326	0.005597085499	0.133
RNASEK	A5SS	0.000290435619725	0.00607124690549	-0.389
FUZ	A5SS	0.000337203349564	0.00690902978099	0.31
DPP4	A5SS	0.000366984100736	0.00723343762402	0.315
SETD2	A5SS	0.000368896395085	0.00723343762402	-0.257
TUBGCP6	A5SS	0.00039516986391	0.00755331390883	0.455
FAM200B	A5SS	0.000410382356616	0.00774019173273	-0.178
NOL8	A5SS	0.000430494373064	0.00775979730688	0.347
CPM	A5SS	0.000417853427584	0.00775979730688	-0.193
SLC44A3	A5SS	0.000468184068855	0.00799258521456	-0.194
HEXDC	A5SS	0.00045050234063	0.00799258521456	0.382
THNSL1	A5SS	0.000474103019367	0.00803717499498	-0.305
CHD8	A5SS	0.000539744496417	0.00888550477339	-0.353
ARPC1B	A5SS	0.000556451415024	0.00910789442522	0.104
HYI	A5SS	0.000569181227049	0.00925546072792	0.245
CTB-161A2.3	A5SS	0.00057612455317	0.00925546072792	0.321
FAM200B	A5SS	0.000640174975412	0.0100176831317	-0.162
PUM1	A5SS	0.000748270128074	0.0113354964083	-0.115
USP43	A5SS	0.00077273853809	0.0115829439815	0.371
ENGASE	A5SS	0.00079795199407	0.0118982580058	0.295
MED23	A5SS	0.000803357965459	0.0119164764876	-0.196
MORC2	A5SS	0.000886049498897	0.0128094871719	-0.271
AP1G2	A5SS	0.000902939425672	0.0128578574216	0.432
MRPL55	A5SS	0.000936761698376	0.0132074124603	-0.12
MTCH1	A5SS	0.000951819902641	0.0133536112449	-0.11
PARP9	A5SS	0.000974954608119	0.0134789840967	-0.225
USP21	A5SS	0.00115994702832	0.0157310911269	-0.238
ILKAP	A5SS	0.00141445559139	0.0186498589087	-0.126
NT5C	A5SS	0.00149903444049	0.0195837159932	-0.17
XPNPEP1	A5SS	0.00151276634491	0.0196266683702	0.295
CWC25	A5SS	0.00151610500051	0.0196266683702	0.173
GPX3	A5SS	0.00162237688919	0.0207221370972	0.38
PARP6	A5SS	0.00163671278254	0.0208096339494	-0.32
TRIT1	A5SS	0.00172673376023	0.0217156538385	0.119
SNX17	A5SS	0.00230546457739	0.027588080321	-0.259
CTNND1	A5SS	0.00236419919154	0.0279387522718	0.2
STK19	A5SS	0.00236007427002	0.0279387522718	0.124
SH3D19	A5SS	0.00242719804489	0.0285647108754	0.223
PAN2	A5SS	0.00263162074679	0.0302211930922	0.248
UBN1	A5SS	0.00273984528896	0.0312123175318	-0.181
MIB2	A5SS	0.00288160719646	0.0323103043131	0.273
CTNND1	A5SS	0.0029685706279	0.0328968449349	0.21
WNK1	A5SS	0.0032125505147	0.0347883797181	-0.131
MCMBP	A5SS	0.00331245621249	0.0357343761105	0.213
TMEM19	A5SS	0.00339788452197	0.0363803575886	0.108
IER3IP1	A5SS	0.00346681662807	0.0369793773661	-0.202
FUZ	A5SS	0.00357666389877	0.0378325948649	0.459
MAPRE3	A5SS	0.00359994143553	0.0378325948649	0.297
TTC19	A5SS	0.0039709511376	0.0407480798245	0.119
DNAJC16	A5SS	0.00432916296185	0.0429597774054	0.369
AC007405.6	A5SS	0.00442108305272	0.0432330369596	-0.177
TARBP2	A5SS	0.00444778083889	0.0432330369596	0.308
MIB2	A5SS	0.00439467841852	0.0432330369596	0.255
NECAB3	A5SS	0.00441632034813	0.0432330369596	0.126
TACC1	A5SS	0.00442884618323	0.0432330369596	0.256
EWSR1	A5SS	0.00497292730536	0.0476865217699	0.144
ASPG	RI	0	0	0.119
MITD1	RI	0	0	0.8
XBP1	RI	0	0	-0.397
ECHDC2	RI	0	0	0.15
NUP62	RI	0	0	0.136
NIT2	RI	0	0	0.116
CCDC24	RI	0	0	0.903
SLC25A18	RI	0	0	0.298
ITIH4	RI	0	0	0.175
THBS3	RI	2.22044604925e-16	4.62767079558e-14	-0.796
PLK2	RI	4.4408920985e-16	8.28109510789e-14	0.307
DDX11	RI	5.55111512313e-16	9.83380044062e-14	0.753
METTL17	RI	1.66533453694e-15	2.80965726875e-13	0.149
BHLHE40	RI	2.22044604925e-15	3.57592743295e-13	0.135
ZGPAT	RI	2.55351295664e-15	3.93352017625e-13	0.455
DDX5	RI	3.44169137634e-15	5.08079689432e-13	0.149
CC2D1B	RI	8.21565038223e-15	1.11954035786e-12	0.766
VPS28	RI	5.66213742559e-14	7.16462603531e-12	-0.13
TMEM25	RI	8.34887714518e-14	9.54195862109e-12	0.464
SELENBP1	RI	2.18935980456e-13	2.42403180861e-11	0.112
STAT6	RI	2.63788990651e-13	2.8321345269e-11	0.149
ADM	RI	3.12749826037e-13	3.25903715779e-11	0.315
TMEM184A	RI	5.69322367028e-13	5.60308096217e-11	0.251
MLXIPL	RI	1.19526610831e-12	1.14454805993e-10	0.17
METTL17	RI	2.02260430626e-12	1.88581238344e-10	0.135
KRIT1	RI	2.44615439016e-12	2.2222371806e-10	0.163
SETDB1	RI	2.86459744814e-12	2.53731718969e-10	0.248
RBM6	RI	3.92785803882e-12	3.39424415403e-10	0.62
GLYCTK	RI	5.76738656832e-12	4.86520252656e-10	0.211
XPOT	RI	1.747357814e-11	1.40702016705e-09	0.124
ILKAP	RI	2.50505172161e-11	1.97231072215e-09	0.672
RBM5	RI	6.0672689095e-11	4.57368803114e-09	0.316
METTL17	RI	1.17314824521e-10	8.31292846556e-09	0.108
PNISR	RI	1.21745058479e-10	8.45770082728e-09	0.264
IL17RC	RI	1.65584879142e-10	1.0782622722e-08	-0.455
CLK1	RI	1.9957768771e-10	1.26268526349e-08	0.331
SLC17A9	RI	3.35598104861e-10	1.94921981233e-08	0.346
ELF3	RI	3.91975563119e-10	2.20439590497e-08	0.163
WDR46	RI	4.42342829032e-10	2.44878225509e-08	-0.141
CDC42SE1	RI	4.52688442287e-10	2.46750023234e-08	0.146
TNS1	RI	6.24249874015e-10	3.30107060244e-08	0.123
JMJD8	RI	7.84817988375e-10	4.0298697577e-08	-0.207
CDK5RAP3	RI	1.14067078005e-09	5.67186621096e-08	0.262
TMEM41B	RI	1.49013157369e-09	7.13450833187e-08	0.35
C5orf45	RI	2.65347910311e-09	1.25350352831e-07	-0.467
HNRNPH1	RI	3.60356045004e-09	1.67992298349e-07	0.245
NOP16	RI	4.41408198881e-09	2.03105097225e-07	0.124
TTC31	RI	5.76181169443e-09	2.55176235417e-07	0.174
C21orf2	RI	8.22665213729e-09	3.55451567347e-07	-0.547
SNHG12	RI	9.32908295059e-09	3.98228203541e-07	0.358
RBM25	RI	1.49522784154e-08	6.08918648572e-07	0.304
SUPT7L	RI	1.6373155165e-08	6.59205553973e-07	0.534
ANKZF1	RI	1.91694242702e-08	7.63115395386e-07	0.393
RPL10A	RI	2.11332227273e-08	8.31944534698e-07	0.123
POLR2G	RI	2.85486113638e-08	1.0994318485e-06	0.7
ATXN2L	RI	3.02644868055e-08	1.15297931991e-06	0.15
SLC22A5	RI	3.85688102567e-08	1.43841362884e-06	0.776
U2AF1L4	RI	3.90675947148e-08	1.44183841744e-06	0.515
GTF2H4	RI	4.86798232835e-08	1.77806818447e-06	0.212
POMT1	RI	6.09675334662e-08	2.16007971071e-06	0.314
SIPA1L1	RI	6.29256737827e-08	2.20738279418e-06	0.55
COG4	RI	7.11860064229e-08	2.44866039569e-06	0.102
CENPT	RI	7.88929012119e-08	2.66207189518e-06	0.438
NAA25	RI	1.02521202305e-07	3.42672282799e-06	0.372
TAZ	RI	1.05540202466e-07	3.49466296577e-06	0.457
EFCAB12	RI	1.18647297764e-07	3.89229051831e-06	0.599
CHRD	RI	1.2750682854e-07	4.14455682126e-06	-0.537
PER1	RI	1.44000397051e-07	4.63812187956e-06	0.128
BCL2L11	RI	1.82848726049e-07	5.83633366119e-06	0.422
NXF1	RI	1.86322871243e-07	5.89412440012e-06	0.405
GADD45B	RI	2.13408891003e-07	6.69121859136e-06	0.204
CTC-479C5.12	RI	2.34507142149e-07	7.28823512837e-06	0.425
SREBF1	RI	2.44312196029e-07	7.52694009157e-06	-0.455
HERC2P3	RI	2.51733349832e-07	7.6887177453e-06	0.487
DDX17	RI	2.75099566904e-07	8.19056945833e-06	0.183
STAT2	RI	3.89463121753e-07	1.12184377266e-05	0.422
DBNL	RI	4.76000098892e-07	1.32792783494e-05	0.107
PQBP1	RI	4.8205137837e-07	1.33430315122e-05	0.123
STUB1	RI	7.11114711893e-07	1.92326673606e-05	0.204
CNBP	RI	7.2095102821e-07	1.9280741852e-05	0.141
PPIL2	RI	7.29218009643e-07	1.9280741852e-05	-0.476
ABL2	RI	7.3553334401e-07	1.93036639839e-05	0.321
MLXIP	RI	7.65931682079e-07	1.98079996322e-05	0.275
RPS7	RI	1.06636329922e-06	2.67952139655e-05	0.338
USP39	RI	1.1346277331e-06	2.82125895646e-05	0.189
UBXN11	RI	1.13869610718e-06	2.82125895646e-05	0.597
ZNF691	RI	1.14847172317e-06	2.82571896888e-05	0.433
CARD8	RI	1.15772199538e-06	2.82883381354e-05	0.537
EWSR1	RI	1.28817787026e-06	3.08379337455e-05	0.299
MST1	RI	1.32727097391e-06	3.15605440306e-05	0.188
PAN2	RI	1.38410781869e-06	3.2476119216e-05	0.301
BCKDK	RI	1.4503526844e-06	3.35856180446e-05	-0.176
EFHC1	RI	1.44792814982e-06	3.35856180446e-05	0.604
H19	RI	1.59375040276e-06	3.66666082921e-05	-0.326
PTGR2	RI	1.6203179376e-06	3.70373319543e-05	-0.38
NEURL4	RI	1.75383486711e-06	3.95785791985e-05	0.331
ATXN2L	RI	1.89804071637e-06	4.25617611272e-05	0.235
CYP4F2	RI	2.10791322131e-06	4.61008428587e-05	0.131
2019-03-06	RI	2.52015887425e-06	5.41146841907e-05	0.181
ABCA2	RI	2.81582416473e-06	5.93837203312e-05	0.694
ZSWIM7	RI	2.87311525649e-06	6.02334162943e-05	0.236
C14orf93	RI	2.89372224993e-06	6.02497225772e-05	-0.368
EML3	RI	3.06570295217e-06	6.27848876274e-05	0.172
ALS2CL	RI	3.05357295283e-06	6.27848876274e-05	0.473
TRMU	RI	3.35225841674e-06	6.78688661172e-05	0.346
BDH2	RI	3.95608169002e-06	7.78688745986e-05	0.413
CC2D1B	RI	4.28281654907e-06	8.38343593003e-05	0.135
C18orf8	RI	4.33204376404e-06	8.43320387692e-05	0.134
MARS	RI	4.3638199525e-06	8.44864158017e-05	0.101
PIAS3	RI	4.51985621397e-06	8.70317965549e-05	0.188
RP11-43F13.1	RI	4.71281246595e-06	8.9873502907e-05	0.39
WDR12	RI	5.31012469251e-06	0.00010060840527	-0.116
E2F4	RI	6.49931290042e-06	0.000122484391522	0.177
POLM	RI	6.82254237239e-06	0.000127222461186	0.596
PRMT2	RI	7.42698111333e-06	0.000137051010857	0.666
CTD-2521M24.9	RI	7.4122168886e-06	0.000137051010857	0.466
RFNG	RI	7.640719911e-06	0.000138225078905	0.126
CPSF3L	RI	7.55818251608e-06	0.000138225078905	0.105
OCEL1	RI	7.7954416261e-06	0.000139491160006	-0.219
TNFRSF10B	RI	9.33471542208e-06	0.000165364483702	0.273
TAF1C	RI	1.04556081504e-05	0.000182483840773	0.54
HFE	RI	1.07092358159e-05	0.000185086939004	0.164
ALS2CL	RI	1.20195473371e-05	0.000205725875436	-0.244
RNF123	RI	1.24868350754e-05	0.000211678740058	0.144
TRIM27	RI	1.64746618428e-05	0.000271487101903	0.397
CIRBP	RI	1.70009663564e-05	0.000278863073152	-0.219
SLC7A6	RI	1.87110397643e-05	0.000305498681497	0.212
GGA3	RI	1.95057270626e-05	0.000317012802673	0.421
ABHD17A	RI	2.03822597847e-05	0.000329745874051	-0.275
PSME2	RI	2.23041692591e-05	0.000357573175045	0.407
BRD1	RI	2.41033931071e-05	0.000382952115598	0.239
ARL2	RI	2.48551896312e-05	0.000393133646711	-0.122
KLHL21	RI	2.56833707077e-05	0.000404427477411	0.223
ARL16	RI	2.72101926122e-05	0.000426573948783	0.329
ZNF266	RI	2.79569374798e-05	0.000434436094258	0.462
U2AF1L4	RI	2.93877279529e-05	0.000448796207488	0.454
STARD5	RI	3.05484155815e-05	0.00046451946955	-0.212
MICALL2	RI	3.1798781427e-05	0.000479417372748	-0.177
GSS	RI	3.20777359361e-05	0.000481573806871	0.108
ERCC3	RI	3.40476586184e-05	0.000508990947194	0.346
POLR1C	RI	3.67300576065e-05	0.000544496209623	0.161
MPHOSPH8	RI	3.79468532743e-05	0.000560190421462	0.307
RPL38	RI	3.94410974809e-05	0.000579833229771	0.113
RIOK3	RI	4.25142416097e-05	0.000614807991931	0.115
ADRBK1	RI	4.36440517383e-05	0.000628580793938	0.141
COPS6	RI	4.39570103884e-05	0.000630525051847	0.287
CLK4	RI	4.49301138408e-05	0.000641884650556	0.479
CLK4	RI	4.88252403364e-05	0.000681054435086	0.148
HRAS	RI	5.36600710929e-05	0.000739757322499	-0.223
MEN1	RI	5.52959088074e-05	0.000759354282576	0.124
MPPE1	RI	5.63829735953e-05	0.000771292955398	0.138
ULK3	RI	6.32115133393e-05	0.000845126006646	-0.151
SMARCC2	RI	7.29698604823e-05	0.000961086303676	-0.157
MAGIX	RI	7.42792226278e-05	0.000974708465816	-0.345
SGK1	RI	7.95774834619e-05	0.00103177340687	0.48
RECQL	RI	7.97928065148e-05	0.00103177340687	0.145
TMEM19	RI	7.97760693546e-05	0.00103177340687	0.207
RNF123	RI	8.52397020329e-05	0.00109026810218	-0.124
OGFOD2	RI	8.77979092099e-05	0.0011189496127	0.295
TP73-AS1	RI	9.01877864171e-05	0.00114119759741	0.319
DLG1	RI	9.09038683614e-05	0.00114357471784	0.11
GGA2	RI	9.10211883803e-05	0.00114357471784	0.268
IL32	RI	9.25256435735e-05	0.00115428998303	-0.243
ZFPL1	RI	9.39161421752e-05	0.00116344367737	0.262
CPT1B	RI	9.38643658984e-05	0.00116344367737	-0.39
UCKL1	RI	9.42517463618e-05	0.00116353288279	0.178
PRPF39	RI	0.000100297616361	0.00123386963461	-0.231
COPS3	RI	0.000103510110824	0.0012689838154	0.105
ORC2	RI	0.000104936562796	0.00128203531719	0.525
TMEM52	RI	0.000109094625301	0.0013237063611	-0.341
ILF3	RI	0.000109472839867	0.00132376201928	0.274
DDX39A	RI	0.000112424209457	0.00135482644254	0.101
NGLY1	RI	0.000114833569055	0.00137917062767	0.363
TBC1D3	RI	0.000115754892091	0.00138553913067	0.608
KLHDC2	RI	0.000131890500497	0.00153923424289	0.107
PRICKLE4	RI	0.000132070903144	0.00153923424289	-0.265
SETD5	RI	0.000133528195276	0.00155111605201	0.222
RPS9	RI	0.000135965376957	0.00157426578614	0.171
ACADVL	RI	0.000140971898688	0.00162691673307	0.171
DALRD3	RI	0.000152820904998	0.00174659505293	0.265
IRF7	RI	0.000171107878491	0.00194306158171	-0.248
C9orf89	RI	0.000174974737697	0.00198062458677	0.238
STK11	RI	0.000181339592238	0.00202677026908	-0.131
TSSC4	RI	0.000188333956427	0.00209174673235	-0.122
ZSWIM8	RI	0.000196694475477	0.00216425008266	0.153
TMEM218	RI	0.000196095523227	0.00216425008266	-0.489
GLYR1	RI	0.000201740758235	0.00219253836327	0.133
ACAD11	RI	0.000201635340604	0.00219253836327	0.64
TAF1D	RI	0.000211574185355	0.00228538822778	0.126
APBB3	RI	0.000219681032415	0.00235144984244	-0.124
SLC17A9	RI	0.0002190544982	0.00235144984244	-0.112
LUC7L	RI	0.000230162801542	0.00242698454126	0.317
ZSWIM7	RI	0.000240662741269	0.00252268666366	0.204
SGSM3	RI	0.000256609470644	0.00267402163086	0.202
GNB2L1	RI	0.000260038109939	0.00269390357753	0.171
DOM3Z	RI	0.000272703451866	0.0027924518207	0.252
TUBGCP6	RI	0.000288283241433	0.00293502162183	0.344
SYNE4	RI	0.000297051728145	0.00301562828888	0.144
NAT9	RI	0.000298953742005	0.00302626602264	0.186
ZGPAT	RI	0.000308435173168	0.00311334991035	0.153
CCDC14	RI	0.000312118584757	0.0031326802997	0.554
SH3BP2	RI	0.000317524674719	0.00316008405205	0.227
TRAF4	RI	0.00037052152725	0.00362368455235	0.193
NSUN5P1	RI	0.000374977706696	0.00364985168908	-0.201
ENOSF1	RI	0.000381511017257	0.00370326995655	0.317
SUPT7L	RI	0.000382919568523	0.0037067869707	0.181
ARAP1	RI	0.000384788500853	0.00371472931477	0.161
EIF4A2	RI	0.000405308781691	0.00390219840633	-0.195
DNAJB12	RI	0.000418795506884	0.00402111783439	-0.144
CNTROB	RI	0.000425063136253	0.00405929566508	0.647
AC069513.3	RI	0.000424563618702	0.00405929566508	0.318
SORBS3	RI	0.000436660392373	0.0041476883919	-0.158
SCARB1	RI	0.000440379895075	0.00417183413971	-0.27
BTBD3	RI	0.000443992558487	0.00418018483144	0.4
SUN1	RI	0.000443857325015	0.00418018483144	0.412
MFSD3	RI	0.000464056361477	0.00433813110478	-0.129
C19orf66	RI	0.000478232967446	0.00444719003586	0.128
RPP30	RI	0.000494984482602	0.00458738920667	0.118
CASP1	RI	0.000504964730718	0.00463131506183	0.467
ARRDC1	RI	0.000509931251359	0.00463252929119	0.361
CLN3	RI	0.000520256610687	0.00471424340579	0.15
FBXO9	RI	0.000522814658072	0.00471868469153	0.144
MOB2	RI	0.000524392960306	0.00471868469153	0.146
DDX46	RI	0.00058155649668	0.00514111707575	-0.142
HSF1	RI	0.000631050636398	0.00553418912069	0.115
INVS	RI	0.000654466632605	0.00572537106005	-0.319
PML	RI	0.000670819459151	0.00585397375313	0.507
ANO7	RI	0.000677185780795	0.00589501037188	-0.429
MYBBP1A	RI	0.000685575498684	0.00595341664666	0.103
CDK5RAP3	RI	0.000763112915496	0.00653381937428	0.225
SNRPE	RI	0.000769096774303	0.00656604788278	0.412
ULK3	RI	0.000788832895297	0.00671835324047	0.367
ACTR1B	RI	0.00079335895581	0.00674069731519	0.173
SGK1	RI	0.000818284969146	0.00687672206489	0.197
DALRD3	RI	0.000823165925705	0.00689474438481	0.31
KLF4	RI	0.000853085606955	0.00711343874767	0.491
ATF3	RI	0.000900163835646	0.00741693132487	0.157
KDM5C	RI	0.000912130615909	0.00748073789853	0.356
RRP12	RI	0.000922301856462	0.00754668701488	0.409
LEPRE1	RI	0.000931925542436	0.00759037286632	0.129
WDR73	RI	0.000930288743187	0.00759037286632	0.175
CYP4V2	RI	0.000938324441038	0.00762496214357	0.112
C9orf142	RI	0.00103844589001	0.00834288840886	-0.177
B4GALT3	RI	0.00111067478882	0.00870601941768	0.174
EWSR1	RI	0.00113303975858	0.00886172155552	0.172
ATG16L1	RI	0.00120730064578	0.0093190984488	0.214
OCEL1	RI	0.00125492648979	0.0096030335925	-0.273
RAP1GAP	RI	0.00129472555069	0.00986497338945	-0.134
ENTPD8	RI	0.00134677477123	0.010217608168	-0.149
PILRB	RI	0.00141440274997	0.0106621892407	0.122
CALCA	RI	0.00142573516386	0.0107247976339	0.105
EML3	RI	0.00145390242966	0.0108904361697	0.177
GPS2	RI	0.0016412757566	0.0120894802612	0.124
IL32	RI	0.0016765350019	0.0122726518837	-0.142
C7orf63	RI	0.00168079393616	0.0122784596202	-0.3
TMEM259	RI	0.00184620475692	0.013294925719	0.165
CCDC14	RI	0.00194933677143	0.0138963786342	0.417
ICAM3	RI	0.00195862542627	0.0139345580026	-0.442
CLK3	RI	0.0019681677732	0.0139743856121	0.15
KIAA0195	RI	0.00225973630528	0.015822620019	0.246
SF3B1	RI	0.00231856741529	0.0161706384889	-0.117
WASH2P	RI	0.00232875923246	0.0162098113175	0.233
HPS4	RI	0.00240226502003	0.0166234862617	0.119
SRSF7	RI	0.00242721605172	0.0167407735381	0.27
TPCN1	RI	0.00242866429539	0.0167407735381	0.43
SPATA7	RI	0.0024911659617	0.017071955517	-0.198
NGDN	RI	0.00253207539687	0.0172521983291	0.212
RHBDF2	RI	0.00256248485447	0.0173592425227	0.503
NPRL2	RI	0.00260892513318	0.0176025876492	0.292
RBM45	RI	0.0026301706741	0.017615679959	0.154
NEIL1	RI	0.00269636084428	0.017931431936	0.263
HNRNPH3	RI	0.00270812251643	0.0179679364714	-0.172
NR2C1	RI	0.00273324769039	0.0181007412468	0.227
ZMYM5	RI	0.00276746209522	0.0182931309764	-0.108
TMUB2	RI	0.0028017518284	0.0183914109444	-0.104
CCNK	RI	0.00280295806815	0.0183914109444	0.144
NOL3	RI	0.00280309396273	0.0183914109444	-0.13
SPSB3	RI	0.0028549992356	0.0186284756754	0.117
PNKP	RI	0.00308162445636	0.0199237143228	0.187
GCDH	RI	0.00315358817031	0.020351844968	0.107
ING4	RI	0.00318402196269	0.0204736657238	-0.204
RP11-390P2.4	RI	0.00326109936264	0.020912557478	0.142
RNF214	RI	0.00326408249657	0.020912557478	0.15
RHOT2	RI	0.00334082178911	0.0213655805033	0.14
MINK1	RI	0.00360629051017	0.0228570434303	0.423
HNF1A	RI	0.00370069488259	0.0232887423961	0.259
ARL6IP4	RI	0.00373111196179	0.0233557061495	-0.108
SNHG11	RI	0.00375875887863	0.0234872710882	0.105
RASSF7	RI	0.0038120163309	0.0237781229936	-0.118
EXOSC9	RI	0.00389194882092	0.0241491675526	0.255
RNF207	RI	0.00396204614666	0.0244983062786	-0.365
IL17RC	RI	0.00402110529672	0.0247720800894	0.119
WDR6	RI	0.00402729837186	0.0247720800894	0.132
CNOT3	RI	0.00407102370833	0.0249276615263	0.105
PSMD11	RI	0.00407369913174	0.0249276615263	0.223
TAMM41	RI	0.00410165780653	0.0250123470026	0.102
PHF6	RI	0.00412205669059	0.0250505091848	0.447
NELFE	RI	0.00416887433855	0.0252158192073	0.443
CASP2	RI	0.00417060966849	0.0252158192073	0.679
TTLL3	RI	0.00429624155552	0.0257992946292	0.317
IKBKB	RI	0.00430712887618	0.0258209096587	-0.211
C1orf63	RI	0.00437140604422	0.0261178610703	-0.107
RUSC1	RI	0.00440988502677	0.0261828027393	-0.246
PICK1	RI	0.00464565585	0.0273610555666	0.109
SRRM1	RI	0.00468620547482	0.0275343714715	0.439
STAG3L4	RI	0.00491119364896	0.0287609241294	0.428
CREBZF	RI	0.00503348971296	0.0293554389545	0.222
HMGN1	RI	0.00507334317231	0.0295153610172	0.255
MYBBP1A	RI	0.00509865280648	0.0295771573622	-0.104
CCDC130	RI	0.00515777941522	0.0298594974969	0.247
NKTR	RI	0.00532558054902	0.0306021605834	0.286
NECAB3	RI	0.0053465248098	0.0306021605834	-0.347
LRCH4	RI	0.00563715974857	0.0320071426109	0.18
ADCY6	RI	0.00565316498477	0.0320466616657	0.632
GUK1	RI	0.00575569474365	0.0324203918549	-0.279
DHX38	RI	0.00596395296012	0.0334869815178	0.243
TNRC6A	RI	0.00598612428275	0.033505273829	-0.261
MAN2C1	RI	0.0060121616363	0.0335979316678	-0.278
DGKZ	RI	0.00626754868256	0.0347510563103	0.185
ALS2CL	RI	0.00635426476972	0.0351768126236	0.178
SLCO1A2	RI	0.00641399396771	0.0354520758621	-0.256
MIB2	RI	0.00675216512858	0.0370898000784	-0.216
MAT2A	RI	0.00676378450045	0.037096112206	0.133
FUS	RI	0.00677476601162	0.0370989118689	0.12
C1orf159	RI	0.00683270798777	0.0373009004633	-0.231
GAS5	RI	0.00713255605369	0.0386401316487	0.107
HLA-DMA	RI	0.00728250199073	0.0393321715749	-0.496
RAB4B	RI	0.00750601585577	0.0404161309681	0.176
ATR	RI	0.00760959911634	0.0408139925688	0.119
NDUFAF7	RI	0.00782137840491	0.0416708927648	0.206
TBC1D20	RI	0.0081118215268	0.0428318683598	0.195
CENPT	RI	0.00820590282129	0.043199871762	-0.333
SLU7	RI	0.00823733844954	0.0433010239269	0.488
NSUN5P1	RI	0.00827797910187	0.0433859170975	-0.212
AP1G2	RI	0.00878684433141	0.0457699308803	0.221
CUTA	RI	0.00882426356697	0.0457750597625	0.205
GAS5	RI	0.00900064033555	0.0465536769472	0.144
BICD2	RI	0.00904605473278	0.0467203672278	0.191
ZNF7	RI	0.00917602514811	0.0470487078144	0.164
TMEM208	RI	0.00964931668763	0.0491200129659	0.361
VPS13B	RI	0.00969008946544	0.0492567962354	-0.277
DNM2		0	0	0.199
H2AFY		3.7298075739e-10	5.02405080204e-07	-0.214
TCEB1		5.85560377964e-10	5.91562371838e-07	-0.144
ZNF778		7.09804359733e-09	3.5853992721e-06	0.47
EXOC7		1.40417166783e-08	6.30473078856e-06	-0.284
DGUOK		2.77072026433e-08	1.01786187165e-05	0.21
TMEM126B		6.13916180114e-08	2.06736273653e-05	-0.114
PGAP2		9.94471960336e-08	2.70966024474e-05	0.136
HMGN1		2.07822285381e-07	4.6656103068e-05	-0.37
PHLDB2		1.97158936066e-07	4.6656103068e-05	0.231
MPV17L		2.37524951374e-07	5.05178067633e-05	0.347
BBS9		5.8579760287e-07	0.000107600368782	0.498
NCF2		8.61250237794e-07	0.000139212488437	0.564
TACC1		1.53814113468e-06	0.00023020845649	0.288
ARPC1B		6.36603327253e-06	0.000695274066332	-0.126
PCM1		7.15020093089e-06	0.000760367420045	0.123
NFS1		7.39755704171e-06	0.000766500718091	-0.277
ARPC1B		8.08477720038e-06	0.000804266330797	-0.153
RP11-421L21.3		9.43358794947e-06	0.000907645926281	0.44
ARPC1B		1.23466472317e-05	0.00114396677122	-0.109
DRAM1		1.24559608844e-05	0.00114396677122	-0.22
ARPC1B		1.60709507591e-05	0.0013098104407	-0.13
NLRC5		1.62065137429e-05	0.0013098104407	-0.283
HMGN1		1.80558212248e-05	0.00143065830528	-0.363
CSAD		1.88018502109e-05	0.0014425748579	-0.509
TBC1D1		2.12397089198e-05	0.00158555335065	0.225
PGAP2		2.15801619119e-05	0.00158555335065	0.496
IL17RA		2.20057019056e-05	0.00158794716787	-0.297
RAD17		2.7752561897e-05	0.00193358797631	0.134
MFF		3.13984484844e-05	0.00211468550542	-0.174
STK16		5.09271837972e-05	0.00316667549426	-0.123
RALY		5.20429641091e-05	0.00318644875704	0.173
MST4		5.39992035958e-05	0.00325687733926	0.321
CD44		7.80799221806e-05	0.00432220500728	-0.174
NF2		0.000113143070323	0.00578748287564	0.266
POLK		0.000183959085547	0.00884974600828	-0.233
PARL		0.000190798459212	0.00907078321971	0.144
C1orf168		0.000199054984258	0.00935326966729	-0.15
PPP3CB		0.000244520773388	0.0111023420816	0.103
CRTC3		0.000301616615516	0.0129663057798	-0.256
THRB		0.000315024259513	0.0134001371862	0.187
KIF27		0.000324258594145	0.0135085461746	0.265
KATNA1		0.000331008955099	0.0136490529342	-0.164
ACTR10		0.000367186877371	0.0149879007218	-0.103
EIF4G1		0.000382175963165	0.0154437306715	0.128
YAF2		0.00040028303283	0.0160152845115	0.238
DPH5		0.000448912064346	0.0177848397257	-0.129
ELMOD3		0.000473664141851	0.0185832698759	-0.22
YAF2		0.000490747854443	0.0190461226169	-0.567
ATE1		0.000502659517471	0.0191627085859	-0.132
NME6		0.000516083715247	0.0194906008721	-0.147
PRMT2		0.000587107027742	0.0215681772646	0.129
ZNF561		0.000608703566384	0.0219622420693	-0.103
ZNF561		0.000648632193529	0.0231957760535	-0.156
YAF2		0.000667545037612	0.0233963020788	0.447
IDH3A		0.000698019970237	0.0241085358951	-0.139
SLC25A32		0.000757402213988	0.0257198516532	-0.232
FGFR2		0.00078731858803	0.0260783148707	0.338
P4HA1		0.000823181997517	0.0266118276157	0.169
EIF3L		0.000811461943669	0.0266118276157	-0.107
ENAH		0.000891180215345	0.0281348378923	0.137
CHKA		0.000943911294585	0.0295685700885	-0.163
KAT7		0.000975357878139	0.0303186245043	0.379
TFDP2		0.00107805148398	0.0327549326824	0.218
IGSF23		0.00113847202236	0.0341146273588	-0.275
ELP3		0.00114812900787	0.0341146273588	0.139
FAM214B		0.0012038238231	0.0352511019503	-0.265
GAS5		0.0012933390164	0.0373313068948	-0.245
ATXN3		0.00136978709857	0.0389810539811	0.196
GAS5		0.00136017281871	0.0389810539811	0.128
HECTD2		0.00145886730732	0.0412257537684	0.339
MPC2		0.00147113278248	0.0412836637083	0.12
KIAA1217		0.00157199555663	0.0435098222215	-0.22
POMGNT1		0.00167471750552	0.0447006671453	-0.117
USP31		0.00164908781946	0.0447006671453	0.181
CTSB		0.00166630575053	0.0447006671453	-0.236
ABCD4		0.00170649414693	0.0450715218807	0.21
NAT1		0.00177493104815	0.0456846902266	-0.304
ITGA6		0.0018415437453	0.0470992295871	-0.153
LRRFIP2		0.00201981147829	0.0496622379023	-0.303

## Sheet: Day3
	Day 3
Gene	Type of splicing event	p-value	FDR	Percent spliced in difference (ΔPSI, Mature PHH - Day 3)
PTPN4	A5SS	2.22044604925e-16	1.48492329544e-13	0.895
PHPT1	A5SS	1.88737914186e-15	1.0097478409e-12	0.196
PABPC4	A5SS	9.1342489128e-12	4.07235264029e-09	0.177
RNF123	A5SS	3.188332931e-10	9.47643398936e-08	0.131
IBTK	A5SS	4.77103035967e-08	1.16022783747e-05	-0.135
C6orf48	A5SS	3.70227712043e-07	8.25299274763e-05	0.147
BCS1L	A5SS	5.0867663115e-07	9.71935705947e-05	0.417
TCF7L2	A5SS	5.00878068244e-07	9.71935705947e-05	0.3
TMEM175	A5SS	6.47030634737e-07	0.00011067790134	0.266
GPX3	A5SS	7.7602116233e-07	0.000122109212308	0.687
CUTA	A5SS	5.03702122723e-06	0.000587762006964	-0.108
FPGS	A5SS	9.22542155801e-06	0.000949153948757	0.108
XPNPEP1	A5SS	1.11742645226e-05	0.00106754134278	0.307
SPTAN1	A5SS	1.08508812421e-05	0.00106754134278	0.216
ZWINT	A5SS	1.94279312754e-05	0.00167644245683	0.13
PPM1K	A5SS	2.27013378241e-05	0.00189768995873	-0.115
HIPK1	A5SS	2.57778177271e-05	0.00208956552788	0.192
CASP8	A5SS	2.67938462372e-05	0.00210804525543	0.203
IL17RC	A5SS	3.97162625927e-05	0.00293520342196	0.182
NFIB	A5SS	5.38855489175e-05	0.00369599598344	0.357
RFX5	A5SS	5.53128242798e-05	0.00369904512371	-0.18
C7orf49	A5SS	7.1506230826e-05	0.00466534554779	-0.164
RPL7A	A5SS	7.98296723779e-05	0.0047388478076	0.462
C7orf49	A5SS	7.99486695777e-05	0.0047388478076	-0.145
C7orf49	A5SS	7.78034374297e-05	0.0047388478076	-0.156
ARPC1B	A5SS	7.76744045355e-05	0.0047388478076	0.195
SLC12A7	A5SS	8.8160423156e-05	0.00501764110516	0.242
NOL8	A5SS	0.000117709291975	0.00629744712066	0.203
UPP1	A5SS	0.000141342577815	0.00713379991802	0.115
MCMBP	A5SS	0.000184455157026	0.00904700437075	0.282
MBD4	A5SS	0.000186013173978	0.00904700437075	-0.152
DEDD	A5SS	0.000199215039178	0.00951607553216	0.115
STARD4	A5SS	0.000232110246468	0.0107050846431	0.136
ERBB2IP	A5SS	0.000257229601832	0.0116625285576	0.144
C1orf109	A5SS	0.000276427595458	0.0117372034579	0.135
WDR60	A5SS	0.000291037720721	0.0117958470141	0.372
NOL8	A5SS	0.000345936756808	0.0132929703214	0.532
C7orf49	A5SS	0.000357519770976	0.0134699350333	-0.377
SETD2	A5SS	0.000368206559357	0.0136798964761	-0.257
RABGAP1L	A5SS	0.000496011909169	0.0181757788634	0.121
CREB3L4	A5SS	0.000679714689843	0.0232746778161	-0.257
STK19	A5SS	0.000687364316813	0.0232746778161	0.152
NPRL2	A5SS	0.000709842987948	0.0233502735619	-0.119
OPN3	A5SS	0.000764234447676	0.0243372279468	-0.104
MRPL55	A5SS	0.000976579819753	0.0294776408001	-0.12
RABGGTB	A5SS	0.000976073591832	0.0294776408001	0.109
CDK11A	A5SS	0.000980751413537	0.0294776408001	-0.163
ITIH4	A5SS	0.00100558833876	0.0296645816799	0.115
PIGG	A5SS	0.00124512657774	0.03506014311	0.108
PEX10	A5SS	0.0012837931564	0.0354035741585	-0.131
SH3D19	A5SS	0.00140808090307	0.0372932318387	0.23
KAT6B	A5SS	0.00171018511474	0.0439879344416	0.211
ORC4	A5SS	0.0019176286145	0.0470334237168	-0.194
CTNNB1	A3SS	3.51940698806e-14	1.4140977278e-10	0.206
NOC2L	A3SS	1.32479972548e-08	8.87174216163e-06	0.11
TKT	A3SS	1.66812297309e-08	9.57502586554e-06	0.431
TOPBP1	A3SS	2.36691195532e-08	1.13938509101e-05	0.472
ARHGEF2	A3SS	2.99921724123e-08	1.20508548753e-05	0.511
MOV10	A3SS	6.49514394491e-08	2.37249894279e-05	0.13
EFNA1	A3SS	1.32204678982e-07	4.00909508864e-05	-0.12
CPSF3L	A3SS	1.39689724343e-07	4.00909508864e-05	0.108
ZBTB38	A3SS	1.93717286989e-07	5.18904039415e-05	0.395
TMEM184A	A3SS	4.01887639723e-07	0.000100924033525	0.267
MANEAL	A3SS	5.06904072717e-07	0.000119808268481	-0.553
ANKHD1	A3SS	6.61469847341e-07	0.000139883465611	0.283
ECHDC2	A3SS	1.07279496364e-06	0.000205261436376	0.206
NDUFAF6	A3SS	1.02407244018e-06	0.000205261436376	0.392
EPB49	A3SS	1.25719865129e-06	0.000219627138299	0.393
PRRC2B	A3SS	1.23073879776e-06	0.000219627138299	0.49
HYAL3	A3SS	2.02417371109e-06	0.000331548137758	-0.462
SDHA	A3SS	2.80471381831e-06	0.00041738296748	0.456
ZDHHC16	A3SS	3.0118658384e-06	0.00043220274781	0.148
IL17RE	A3SS	3.41560904871e-06	0.000460377873501	0.295
IL17RE	A3SS	4.98183768327e-06	0.000645710445528	0.304
BAP1	A3SS	7.06767395142e-06	0.00082666865956	0.145
KANK1	A3SS	7.20094651185e-06	0.00082666865956	0.232
DMTF1	A3SS	7.44680121789e-06	0.000831145758152	0.551
PHF10	A3SS	8.95081658692e-06	0.000928035306188	0.234
SKIV2L	A3SS	9.28448174609e-06	0.000932626191395	0.188
DMTF1	A3SS	1.58895993465e-05	0.00148475372498	0.556
ALPK1	A3SS	2.08640732169e-05	0.00186292991523	-0.38
SFPQ	A3SS	2.23670649924e-05	0.00195371450303	-0.208
APBB2	A3SS	2.40880681809e-05	0.00205927357342	-0.559
SH3BP2	A3SS	3.08762748997e-05	0.0025846015114	0.293
SECISBP2	A3SS	3.64778540403e-05	0.0029911840313	0.11
TRIM41	A3SS	3.77713317385e-05	0.00303530421851	0.274
GRB14	A3SS	4.16787621176e-05	0.00322048588824	0.262
CAPN10	A3SS	4.68975994824e-05	0.00355536895699	0.514
MPV17	A3SS	4.87715035253e-05	0.00362896113268	0.159
PCBP4	A3SS	5.03453425288e-05	0.00367795611419	0.17
GIGYF2	A3SS	5.97340479704e-05	0.00409379538504	0.139
FUBP1	A3SS	6.01129735484e-05	0.00409379538504	0.18
C6orf48	A3SS	6.15651696715e-05	0.00412281419567	0.712
ANKHD1	A3SS	6.68488270142e-05	0.00426346963402	0.106
C6orf48	A3SS	7.00485470142e-05	0.00439773534224	0.707
MTFR1L	A3SS	8.31303610176e-05	0.00510766731077	0.133
PLEKHA6	A3SS	8.69617719816e-05	0.00513841764444	-0.426
PQLC2	A3SS	8.62155592772e-05	0.00513841764444	0.178
USP19	A3SS	9.61882664391e-05	0.0055212064936	0.179
QKI	A3SS	0.00010969861222	0.00611511806239	0.348
NAB1	A3SS	0.000146547932475	0.0079571566579	0.109
ABI2	A3SS	0.000213200464813	0.0109825572772	0.424
SUN1	A3SS	0.000222229298807	0.0113027509191	0.281
SETDB1	A3SS	0.000230746376722	0.0114461597737	0.282
ASAH2B	A3SS	0.000247512049453	0.0120650181638	0.404
SCLY	A3SS	0.000249227602687	0.0120650181638	-0.11
CCNL2	A3SS	0.000295459026695	0.0136454525202	0.132
SLC29A4	A3SS	0.000340429992027	0.0155437239541	0.402
PHRF1	A3SS	0.000390559004904	0.0176322031652	0.187
ASPH	A3SS	0.000438330044437	0.019138646606	0.12
ALS2CL	A3SS	0.000442980123035	0.019138646606	0.169
H19	A3SS	0.000475213579576	0.020099033292	-0.103
ZWINT	A3SS	0.000547175529681	0.0219855127826	-0.194
SORBS3	A3SS	0.000572674951399	0.0224898305755	0.542
TBC1D7	A3SS	0.000645435700573	0.0246986728086	-0.306
DNAJC10	A3SS	0.000683334482783	0.0258234161861	0.259
ZUFSP	A3SS	0.000859255633264	0.0302849924075	0.128
RP11-640M9.2	A3SS	0.000886513308441	0.03044453396	0.215
PCGF3	A3SS	0.000874505985281	0.03044453396	0.258
C7orf43	A3SS	0.000935597921303	0.0313839812703	0.47
PCGF3	A3SS	0.000937301580996	0.0313839812703	-0.191
IRF5	A3SS	0.00103060678874	0.0342229593153	-0.207
CPSF4	A3SS	0.00107209806552	0.0350218701403	0.338
ENPP1	A3SS	0.0011327756255	0.0361229560576	-0.146
D2HGDH	A3SS	0.00118726256068	0.0369800075102	-0.206
SAP130	A3SS	0.0011853553866	0.0369800075102	-0.485
CNBP	A3SS	0.00125099753021	0.0377932938074	0.123
NABP1	A3SS	0.00133346419376	0.0396878454113	-0.482
RUFY3	A3SS	0.00162210400097	0.0449490612131	0.451
SELENBP1	RI	0	0	0.142
MITD1	RI	0	0	0.785
EFCAB12	RI	0	0	0.835
NIT2	RI	0	0	0.116
CCDC24	RI	0	0	0.83
TNFRSF14	RI	0	0	0.204
RNF123	RI	0	0	0.135
EIF4A2	RI	6.66133814775e-16	1.35852113872e-13	-0.312
RBM5	RI	1.33226762955e-15	2.43103782718e-13	0.346
TMEM184A	RI	2.77555756156e-15	4.81142903296e-13	0.268
RBM6	RI	4.88498130835e-15	7.69828645275e-13	0.655
CDC42SE1	RI	5.10702591328e-15	7.69828645276e-13	0.16
ACAA1	RI	5.66213742559e-15	8.00621791086e-13	0.155
RASSF4	RI	9.7699626167e-14	1.16801587559e-11	0.152
GLYCTK	RI	1.50102152929e-13	1.73468054735e-11	0.201
TNS1	RI	2.32258656752e-13	2.59755084826e-11	0.131
PLK2	RI	1.96653804352e-12	1.94799639911e-10	0.304
FBXO9	RI	2.58499888162e-11	2.1859002738e-09	0.212
TP73-AS1	RI	5.39821520817e-11	4.45609812541e-09	0.526
CLK1	RI	7.41694483608e-11	5.84421539697e-09	0.38
ACTR1B	RI	2.33929653426e-10	1.80229801873e-08	0.245
TNFRSF10B	RI	2.52394438682e-10	1.90228591067e-08	0.358
NOP16	RI	4.16262690983e-10	3.00663072841e-08	0.137
PNISR	RI	1.56444190935e-09	1.04408942692e-07	0.246
MTG1	RI	1.56598356504e-09	1.04408942692e-07	0.133
KLHL21	RI	2.46891940225e-09	1.55631701229e-07	0.256
RNF123	RI	2.44528386428e-09	1.55631701229e-07	0.16
C5orf45	RI	4.24880430838e-09	2.58431658547e-07	-0.441
SLC22A5	RI	6.50463893859e-09	3.63735212905e-07	0.786
BHLHE40	RI	1.50976623425e-08	8.05286082176e-07	0.123
ATR	RI	1.5570144174e-08	8.17904391686e-07	0.174
ERCC3	RI	2.40996095302e-08	1.19361923202e-06	0.187
HNRNPH1	RI	3.78457287731e-08	1.7974128994e-06	0.229
SOD2	RI	4.01799982175e-08	1.88248721378e-06	0.103
EXOC3	RI	4.66871622473e-08	2.13207010148e-06	0.11
WDR6	RI	4.7044179996e-08	2.13207010148e-06	0.215
B4GALT3	RI	4.73520039845e-08	2.13207010148e-06	0.567
CHRD	RI	1.08634408802e-07	4.64982092983e-06	-0.537
BCL2L11	RI	2.77216481992e-07	1.11756923612e-05	0.465
TMEM52	RI	3.18120555232e-07	1.2392404101e-05	-0.495
ANKZF1	RI	3.32333869313e-07	1.28022391656e-05	0.372
SGK1	RI	3.4430022755e-07	1.31174603178e-05	0.254
WDR12	RI	3.7203403791e-07	1.40200218417e-05	-0.139
MTO1	RI	6.56741877991e-07	2.37179592812e-05	0.322
SUN1	RI	7.97697381705e-07	2.82205798201e-05	0.538
CCDC150	RI	9.13521218671e-07	3.19916976276e-05	0.415
SH3BP2	RI	1.00335635045e-06	3.44419452179e-05	0.276
MYD88	RI	1.1736390878e-06	3.98922227196e-05	0.127
CNBP	RI	1.3971360221e-06	4.70278697924e-05	0.146
PDE4DIP	RI	1.49421925566e-06	4.88722467865e-05	0.44
OXSM	RI	1.6661098261e-06	5.39850725896e-05	0.15
2019-03-06	RI	1.8992574754e-06	6.04103272221e-05	0.183
CMYA5	RI	1.97426077952e-06	6.22251102054e-05	0.577
ABCA2	RI	2.02810195871e-06	6.33462116293e-05	0.694
SRSF7	RI	2.23130878851e-06	6.90709604443e-05	0.368
NRBP2	RI	2.33893296409e-06	7.17617751018e-05	0.344
CYP4V2	RI	2.91008821385e-06	8.62577432774e-05	0.12
KRIT1	RI	3.23230257804e-06	9.4969432526e-05	0.144
TTC31	RI	3.41217922284e-06	9.85835447132e-05	0.16
ZNF691	RI	4.20797408873e-06	0.00011765359811	0.486
ELF3	RI	4.41515043392e-06	0.000122458612435	0.147
IL17RB	RI	4.68002007215e-06	0.000128774838017	0.26
GALT	RI	4.75877372064e-06	0.000129910775508	0.101
RBM45	RI	5.45766845461e-06	0.000146680128156	0.182
DBNL	RI	6.04790564529e-06	0.000161292991325	0.101
ZNF3	RI	7.14952494318e-06	0.000187783355894	0.257
IL17RC	RI	8.13414855438e-06	0.000210455918194	-0.357
MLXIPL	RI	8.47042151819e-06	0.00021753297336	0.123
GUK1	RI	1.05470760612e-05	0.000264976179016	0.314
POMT1	RI	1.11783231969e-05	0.000276823189455	0.271
RNF123	RI	1.258810921e-05	0.000309524642774	-0.25
SETD5	RI	1.43770920422e-05	0.000348569077694	0.228
DLG1	RI	1.48438819345e-05	0.000357387074076	0.113
CPSF3L	RI	1.50875207222e-05	0.000360747823061	0.102
ZNF7	RI	1.58207357529e-05	0.000375688293529	0.374
MAT2A	RI	2.04404022023e-05	0.00047597977515	0.187
POLR1C	RI	2.11398374904e-05	0.000482183003811	0.153
GAS5	RI	2.60066354647e-05	0.000577980802283	0.121
HNRNPH3	RI	2.63495615946e-05	0.000581872165914	-0.334
QKI	RI	2.68189024987e-05	0.000584787012346	0.343
GTF2H4	RI	2.68152943718e-05	0.000584787012346	0.188
DOM3Z	RI	2.9579153965e-05	0.000640943292479	0.32
SUPT7L	RI	3.0210511516e-05	0.00064654224337	0.413
WDR11	RI	3.29632829605e-05	0.00069685184161	0.209
SGK1	RI	4.04846099484e-05	0.000850667531461	0.478
DGAT1	RI	4.32286652757e-05	0.000897447799466	0.123
HSF1	RI	4.50119309616e-05	0.000928906932404	0.128
VPS52	RI	6.50265333406e-05	0.0013229628851	0.126
CHTOP	RI	7.33702469864e-05	0.00147037367805	0.171
NKTR	RI	7.99593406456e-05	0.00159321283919	0.631
RPP30	RI	8.40590374552e-05	0.00165586751623	0.124
RP11-43F13.1	RI	0.000114156224119	0.00213934934606	0.179
RPS7	RI	0.000120199628147	0.00222851396142	0.269
LARP1B	RI	0.000130163812375	0.0023751470395	0.211
TSSC4	RI	0.000144416957069	0.00259426730652	-0.13
PIAS3	RI	0.00018731513239	0.00319912100491	0.172
RP11-390P2.4	RI	0.00020388436943	0.00341481695079	0.325
CC2D1B	RI	0.000214055182829	0.00356792941764	0.123
LEPRE1	RI	0.00023927392706	0.00391303162791	0.142
NPRL2	RI	0.000279265087539	0.00450331189999	0.179
SRRM1	RI	0.000289668455527	0.00462802090006	0.455
SUPT7L	RI	0.000310400722496	0.00491396942874	0.185
ATG16L1	RI	0.000312730638489	0.00492835056201	0.211
ACAD11	RI	0.000324468523094	0.00504453977384	0.247
GUK1	RI	0.000414983328428	0.00631029473535	-0.447
DALRD3	RI	0.000539577818694	0.00786015251013	0.359
WASH2P	RI	0.000584396215436	0.0084774128825	0.407
MST1	RI	0.000599107718082	0.00865461024413	0.138
UBXN11	RI	0.000630962088099	0.00903944446049	0.346
ANO7	RI	0.000667462798383	0.00946996306513	-0.435
BAP1	RI	0.000819439284294	0.0113639839946	-0.436
RRP12	RI	0.000819123903099	0.0113639839946	0.415
ILKAP	RI	0.00085322134164	0.0117385650455	0.121
C1orf159	RI	0.000925672176278	0.01268500172	-0.199
HECTD3	RI	0.000950696106459	0.0129766275634	0.186
PEX1	RI	0.000989333118888	0.0134510506792	0.131
CASP2	RI	0.00103679976551	0.0139867112336	0.69
TRMT13	RI	0.00106662378412	0.0143332738742	0.681
ARRDC1	RI	0.00114273351308	0.0151795290799	0.178
APBB3	RI	0.00117677403561	0.0155128349105	0.324
CLK4	RI	0.00124187292423	0.0162474468993	0.126
FAAH	RI	0.00132844637917	0.0171216490579	0.132
ENTPD8	RI	0.00132491185085	0.0171216490579	-0.149
RGL2	RI	0.00148034340914	0.0187998190457	0.452
P4HTM	RI	0.00151125233763	0.0191223060386	0.149
CD46	RI	0.00162844471628	0.0204558617078	0.102
MED23	RI	0.00166178922057	0.0207245439846	0.144
KLF4	RI	0.0017627838328	0.0218187664135	0.484
MIIP	RI	0.00181669569452	0.0222561271127	0.125
WDR55	RI	0.00212401153473	0.025658355369	0.101
C9orf142	RI	0.00222762503396	0.0267237923624	-0.181
SETMAR	RI	0.00226509170261	0.0268940853868	0.275
TANC1	RI	0.00231280907263	0.0273669251017	0.648
MSTO1	RI	0.00238649978157	0.0280474398058	0.228
TTC31	RI	0.00258913991626	0.0299218269656	0.226
IMPDH2	RI	0.00260566047962	0.030012707252	0.129
SNHG12	RI	0.00263154201754	0.03021045091	0.174
IL17RC	RI	0.0027041209412	0.0309412122216	0.12
CCDC14	RI	0.00284649812161	0.0321648697089	0.484
B4GALT3	RI	0.00298726393431	0.0336261170787	0.167
CYP3A5	RI	0.00301914669962	0.0338750213838	0.242
RUFY1	RI	0.00324660471342	0.0360768542994	-0.278
ANKHD1-EIF4EBP3	RI	0.00360798404531	0.0397107323336	0.161
VARS2	RI	0.0036385290085	0.0399201901028	0.372
POLM	RI	0.00365955273548	0.0400241934824	0.405
THBS3	RI	0.00388516315355	0.0418835593157	0.128
ZMIZ2	RI	0.00388996426295	0.0418835593157	0.394
RP11-295P9.3	RI	0.00411859491081	0.0438728183827	0.554
MRPS22	RI	0.00412533567717	0.0438728183827	-0.102
AQP3	RI	0.0041195457305	0.0438728183827	-0.343
IKBKB	RI	0.00430809726268	0.0456763706719	-0.211
C1orf63	RI	0.00440747340134	0.0465875313489	-0.107
MAT1A	SE	0	0	0.126
TRA2A	SE	0	0	0.341
TRA2A	SE	0	0	0.356
TRA2B	SE	0	0	0.169
CYP3A5	SE	0	0	-0.308
EIF4A2	SE	0	0	-0.199
SRSF11	SE	2.22044604925e-16	5.83028574914e-13	0.432
C6orf48	SE	4.4408920985e-16	9.86663742161e-13	-0.308
ECHDC2	SE	4.4408920985e-16	9.86663742161e-13	-0.248
HPGD	SE	7.77156117238e-16	1.60332858101e-12	0.104
ECHDC2	SE	2.33146835171e-15	4.48932002683e-12	0.186
RPS24	SE	2.36477504245e-14	3.79454430839e-11	0.176
C6orf48	SE	4.67403893367e-14	7.10527718533e-11	-0.176
PAPSS2	SE	7.71605002114e-14	1.06125082267e-10	0.295
C6orf48	SE	1.06359365759e-13	1.39635343692e-10	-0.179
FBP1	SE	2.33590924381e-13	2.93339420387e-10	0.106
TFPI	SE	1.30995214676e-12	1.45520568673e-09	-0.261
RAB11FIP1	SE	1.87672100083e-12	1.93590473811e-09	-0.181
IMPA1	SE	3.36664029987e-12	3.35305764763e-09	0.207
SLK	SE	4.18654000356e-12	4.03066116409e-09	0.414
CCNT2	SE	8.86335449479e-12	8.00000837103e-09	0.229
KHK	SE	8.80917561119e-12	8.00000837103e-09	0.186
HESX1	SE	3.07459613325e-11	2.69101697323e-08	0.667
NEK1	SE	4.25646184965e-11	3.54371347727e-08	0.594
EIF4H	SE	4.29422053472e-11	3.54371347727e-08	-0.144
ZSCAN31	SE	4.73361350117e-11	3.79780440984e-08	0.535
AKR1A1	SE	5.91092730318e-11	4.49741261688e-08	-0.201
SRSF11	SE	5.91703352981e-11	4.49741261688e-08	0.472
TRA2A	SE	6.71803723762e-11	4.97530947524e-08	0.233
ZSCAN31	SE	1.09779407786e-10	7.54942532163e-08	0.531
PARP8	SE	1.52940105025e-10	9.8163756743e-08	-0.762
EXD3	SE	1.69442126996e-10	1.04127594766e-07	0.55
USP53	SE	2.07057260226e-10	1.24592392648e-07	0.666
DCAF8	SE	2.90212409659e-10	1.71065408738e-07	0.108
CCDC50	SE	4.51228165943e-10	2.5191776164e-07	0.152
KIAA1715	SE	4.53544424239e-10	2.5191776164e-07	-0.475
BCLAF1	SE	4.80702699868e-10	2.61964831704e-07	0.248
PNPLA2	SE	7.59721063837e-10	4.06352286793e-07	0.585
RCOR3	SE	8.95693741398e-10	4.7036949696e-07	0.505
CLK1	SE	1.04086705921e-09	5.2742742581e-07	0.232
TBL1XR1	SE	1.03903041726e-09	5.2742742581e-07	0.47
NADK	SE	1.45773848548e-09	7.25928632347e-07	0.12
KIF12	SE	2.58067134329e-09	1.26334797302e-06	0.484
PMS2P5	SE	2.67020239253e-09	1.28539092839e-06	0.42
PMS2P5	SE	2.97696634011e-09	1.38683417422e-06	0.412
HMGA1	SE	2.96082924844e-09	1.38683417422e-06	0.478
CLCN3	SE	3.83725762276e-09	1.75923034791e-06	-0.238
MTFR1L	SE	4.70194705393e-09	2.08932825783e-06	0.109
AZGP1P1	SE	6.18176632106e-09	2.62570524487e-06	0.304
DLG1	SE	7.9243479556e-09	3.31708611597e-06	0.285
BTD	SE	9.70498581498e-09	3.94801556752e-06	-0.56
SRSF3	SE	1.04060633443e-08	4.1744212163e-06	0.15
FAM136A	SE	1.72993153136e-08	6.66208165604e-06	0.129
NCK2	SE	1.88634603493e-08	7.16885954301e-06	0.4
DAG1	SE	2.080641337e-08	7.80456671904e-06	0.503
SUSD3	SE	2.31475520973e-08	8.57141983623e-06	0.114
CAMLG	SE	3.78398452572e-08	1.3492941365e-05	-0.247
BAZ2B	SE	4.16370641299e-08	1.46658941861e-05	0.409
SEMA4G	SE	5.1206299867e-08	1.78191754103e-05	0.222
C3orf17	SE	5.54759528315e-08	1.8917890886e-05	0.427
ADH6	SE	5.98362981385e-08	1.97162895615e-05	-0.116
TCOF1	SE	6.31607360857e-08	2.04974330378e-05	0.52
SCMH1	SE	7.02773172989e-08	2.23057115994e-05	0.36
PUF60	SE	7.01687008497e-08	2.23057115994e-05	0.434
RABGGTB	SE	9.12997474289e-08	2.86631587499e-05	-0.12
AGXT2L2	SE	9.6641585956e-08	2.96946694379e-05	0.172
SFXN5	SE	1.00564117367e-07	3.02561812699e-05	0.131
ACVR1	SE	1.2285979345e-07	3.54855941422e-05	0.415
ATF3	SE	1.27319952581e-07	3.64097246574e-05	0.238
HNRNPH3	SE	1.54946771969e-07	4.34497826678e-05	-0.146
TCOF1	SE	1.5741417736e-07	4.37172469682e-05	0.349
TMEM129	SE	2.00936625894e-07	5.4751439299e-05	0.159
TMEM129	SE	2.08328748474e-07	5.62351331044e-05	0.124
RP11-236F9.4	SE	2.27090683702e-07	6.01748643795e-05	0.29
FAM49B	SE	2.54187751514e-07	6.61414849277e-05	0.303
MECR	SE	2.9943467228e-07	7.65360322076e-05	0.558
GABPB2	SE	3.41927093417e-07	8.66305284137e-05	0.497
RCOR3	SE	3.48577843368e-07	8.75475986956e-05	0.286
ARMC8	SE	3.56382374278e-07	8.87361389334e-05	0.282
AC069513.3	SE	3.72947938643e-07	9.20671394173e-05	0.337
ENAH	SE	4.13508427388e-07	0.000101214948375	0.357
CCDC126	SE	4.31371153908e-07	0.000104699941499	-0.318
THUMPD2	SE	5.1576801019e-07	0.000124141061986	0.565
COX20	SE	6.20717803934e-07	0.000146952396156	-0.279
SREK1	SE	6.55467851884e-07	0.00015391770704	0.421
TRIQK	SE	6.97965680696e-07	0.000161274742044	-0.518
USO1	SE	7.87464662033e-07	0.000174265233369	0.377
C11orf35	SE	7.90386925575e-07	0.000174265233369	-0.383
PAOX	SE	7.75100426509e-07	0.000174265233369	-0.147
MAPK8	SE	7.77373101002e-07	0.000174265233369	-0.673
RARS2	SE	8.12041553888e-07	0.000177683304553	-0.154
PALLD	SE	8.41560929388e-07	0.000182757927244	0.594
SIGIRR	SE	9.21771561635e-07	0.000194332321275	0.269
ABCB6	SE	1.04369001896e-06	0.00021532070584	-0.148
MRPL55	SE	1.13853922579e-06	0.000228364086517	0.424
FN1	SE	1.18949075734e-06	0.000236938355478	-0.119
ANXA9	SE	1.2333888012e-06	0.000243999785925	0.109
ZBTB7B	SE	1.306224513e-06	0.000253205947546	0.314
SRSF7	SE	1.30622463679e-06	0.000253205947546	0.406
PSPH	SE	1.39333138549e-06	0.000268290602714	-0.127
PBRM1	SE	1.40759300193e-06	0.000268948297418	-0.356
FXR1	SE	1.73053525809e-06	0.000320404165765	0.143
ECHDC2	SE	1.98305656007e-06	0.000360230330972	0.26
KCTD3	SE	1.98191176326e-06	0.000360230330972	-0.136
OCIAD1	SE	2.12331045535e-06	0.000378565283221	0.264
AC073871.2	SE	2.1113879366e-06	0.000378565283221	0.469
UCHL5	SE	2.63298593428e-06	0.000460900198423	-0.506
PREPL	SE	2.94422762082e-06	0.000509210337558	0.202
SRSF7	SE	2.97437921037e-06	0.000511363063888	0.369
DCAF8	SE	3.07630913865e-06	0.000525757614507	0.377
EFCAB2	SE	3.12855607754e-06	0.000531541677574	-0.326
SORBS3	SE	3.16115610766e-06	0.000532780747994	0.415
NT5E	SE	3.38390041443e-06	0.000550940339322	0.11
TMEM254	SE	3.39206172906e-06	0.000550940339322	-0.214
DHX9	SE	3.39533221616e-06	0.000550940339322	0.114
DPYD	SE	3.35785359296e-06	0.000550940339322	0.153
ANXA11	SE	3.33245375084e-06	0.000550940339322	-0.191
CRYZ	SE	3.44719396073e-06	0.000556230743954	-0.102
MYNN	SE	3.47579883653e-06	0.000557730543308	-0.289
PDK1	SE	3.87217248787e-06	0.000611147311296	-0.277
OPA1	SE	4.06977617884e-06	0.000631974975126	0.217
ARPC1B	SE	4.18790836987e-06	0.000643400837484	-0.125
UBAP2	SE	4.17834937039e-06	0.000643400837484	0.226
ECHDC2	SE	4.31240812682e-06	0.000657659712447	0.351
RPP38	SE	4.73609104912e-06	0.000716191192522	0.204
SEC16A	SE	4.86184398729e-06	0.000731378332734	0.136
RORC	SE	4.92893189885e-06	0.000737628704842	-0.107
BCS1L	SE	4.99132772747e-06	0.000743116076044	0.355
VPS45	SE	5.80918118587e-06	0.000856053980569	-0.162
FAM173B	SE	6.49270011299e-06	0.000937643286817	0.185
PUM2	SE	6.61879560782e-06	0.000946389472974	0.31
C6orf70	SE	7.21594620112e-06	0.00100851603298	0.218
GPR126	SE	7.24735160196e-06	0.00100851603298	-0.177
NAT1	SE	7.14130454682e-06	0.00100851603298	0.734
SLC38A9	SE	7.26279593044e-06	0.00100851603298	0.173
UBXN11	SE	7.98018539927e-06	0.00108722497588	0.442
RFC1	SE	8.06163554612e-06	0.00109316534966	0.134
CCDC25	SE	8.46806742394e-06	0.00114291210937	0.125
KDM4A	SE	8.5156143026e-06	0.00114398366466	-0.102
PDCD10	SE	8.72175149313e-06	0.00116625161285	0.207
SSX2IP	SE	8.85432940578e-06	0.00117852348492	0.236
PRDM2	SE	9.00627138878e-06	0.0011867113889	0.229
HNRNPH1	SE	9.08414432987e-06	0.00118722778588	0.202
ARPC1B	SE	9.27650751537e-06	0.00120690705661	-0.116
ADAMTSL4	SE	1.07993829006e-05	0.00137409064457	0.271
INVS	SE	1.12706490304e-05	0.00141604228135	-0.304
TBL1XR1	SE	1.12761736908e-05	0.00141604228135	0.211
EXO5	SE	1.1547965983e-05	0.00143767198917	0.278
CRAT	SE	1.18341963876e-05	0.00146071407805	0.257
ZBTB8OS	SE	1.19366334124e-05	0.00146341160385	-0.235
LCLAT1	SE	1.23828957125e-05	0.00150275284397	-0.624
DNAH14	SE	1.28180918255e-05	0.00154260394248	0.205
POLR2D	SE	1.37627008808e-05	0.00164259541132	0.142
XPR1	SE	1.42053078519e-05	0.00168455612179	0.158
SLC16A4	SE	1.42775335167e-05	0.00168455612179	0.254
MLPH	SE	1.42892445327e-05	0.00168455612179	0.199
FAHD2A	SE	1.46185656282e-05	0.00171637410992	0.27
C3orf37	SE	1.47895206468e-05	0.00172941589005	0.107
ARL4A	SE	1.49217467971e-05	0.00173784198686	0.456
KRIT1	SE	1.53213950901e-05	0.00177722029874	0.296
PHPT1	SE	1.54468939905e-05	0.00178461055651	0.124
SCMH1	SE	1.58699473145e-05	0.00182071322093	0.296
HNRNPH1	SE	1.59083763319e-05	0.00182071322093	-0.184
MCCC2	SE	1.63074706522e-05	0.00184518929751	0.108
TP53BP2	SE	1.68111269788e-05	0.00188932210322	-0.128
CLOCK	SE	1.7334409137e-05	0.00194058038412	0.499
ADAMTS13	SE	1.82202467741e-05	0.00202405918299	0.545
MPZ	SE	1.83745500033e-05	0.00202561880819	0.165
TACC2	SE	1.85670286953e-05	0.00203905509432	0.204
SEPHS1	SE	1.94788451892e-05	0.0021310889606	0.103
UBXN11	SE	1.97713286675e-05	0.00215492560718	0.392
ADAM15	SE	2.01379168835e-05	0.00218662952386	0.279
OSBPL9	SE	2.04825737163e-05	0.00220745588301	0.197
COBL	SE	2.06019903529e-05	0.00221030678823	0.258
ADAM15	SE	2.18523631668e-05	0.00227277069794	0.279
STK25	SE	2.16443798164e-05	0.00227277069794	0.132
TSNARE1	SE	2.21358640995e-05	0.00229157764439	0.438
INSIG2	SE	2.27084839083e-05	0.00233412505596	0.123
SENP6	SE	2.42399364675e-05	0.00246521860912	0.408
ARHGAP12	SE	2.45185042164e-05	0.00247798118372	0.144
SDCCAG3	SE	2.55826778702e-05	0.00256564057266	-0.245
SREK1	SE	2.59928167053e-05	0.00259775268131	0.426
CSGALNACT2	SE	2.61754063372e-05	0.00260698021116	0.156
DCAF8	SE	2.64205919335e-05	0.00262235723992	0.417
TFPI	SE	2.84953165723e-05	0.00280897688928	0.331
ZC3H11A	SE	2.89832652828e-05	0.0028473593577	-0.403
LPP	SE	2.92173421768e-05	0.0028606254037	0.342
ZC3H11A	SE	2.9462459629e-05	0.00287487912657	-0.28
ABHD14B	SE	2.9696291488e-05	0.00288793935033	-0.165
AC005154.6	SE	3.27361489991e-05	0.00316226819913	-0.391
DNAJC10	SE	3.31801572722e-05	0.00319447494164	0.295
NRD1	SE	3.45177725438e-05	0.00330124776286	0.132
DLG1	SE	3.49763441079e-05	0.00333406517118	0.146
NISCH	SE	3.64882942983e-05	0.00344408955627	0.205
PHPT1	SE	3.62815632546e-05	0.00344408955627	0.127
MTFR1L	SE	3.75000435212e-05	0.00351660310722	0.102
ARMC8	SE	3.79566698673e-05	0.00354790451708	-0.562
CAMLG	SE	4.01295041871e-05	0.00372999771532	-0.258
PELO	SE	4.07937113521e-05	0.00376436027151	-0.14
FAM21C	SE	4.07853214319e-05	0.00376436027151	-0.282
TMEM175	SE	4.15498283636e-05	0.00382192258798	0.171
TCEB1	SE	4.22253880364e-05	0.00385242621284	-0.127
SENP5	SE	4.29264197116e-05	0.00389887981299	0.195
ECHDC2	SE	4.33890650327e-05	0.00392854659981	0.272
MIB2	SE	4.61550627883e-05	0.00408925361508	-0.187
FAM45A	SE	5.28139662193e-05	0.00462250238276	0.307
SMYD3	SE	5.3487679991e-05	0.00465326705175	0.215
DAG1	SE	5.40526959613e-05	0.0046883003527	-0.14
HRAS	SE	5.75633608779e-05	0.00494822188166	0.185
WDR85	SE	5.84812866964e-05	0.00501221069333	0.272
PI4KB	SE	5.90918999981e-05	0.00504956020013	-0.124
ENAH	SE	5.9420695475e-05	0.00506267831093	0.105
CPNE3	SE	5.96087195811e-05	0.00506376072841	-0.333
ANXA11	SE	6.40222762449e-05	0.00537545175809	-0.167
SETMAR	SE	6.88080866231e-05	0.00571087346533	-0.332
SH3D19	SE	7.31090143458e-05	0.00599888540156	-0.19
TTF1	SE	7.46549817554e-05	0.00610838481032	0.248
C6orf70	SE	7.5619554991e-05	0.00613666183434	0.117
CCBP2	SE	7.58913482215e-05	0.00613997145849	0.29
FNIP2	SE	7.70871092287e-05	0.00621929322864	0.338
DDC	SE	7.80134862682e-05	0.00627650006653	0.199
GUF1	SE	8.22187670642e-05	0.00654194118214	0.125
FAM184A	SE	8.21729986256e-05	0.00654194118214	-0.265
SPEN	SE	8.40336485474e-05	0.00663758923597	0.233
FAM193B	SE	8.41102953421e-05	0.00663758923597	-0.588
DCUN1D4	SE	8.49116768138e-05	0.00668257210194	0.111
ALG2	SE	8.54241996773e-05	0.00670463901978	-0.228
CEP70	SE	9.17438246585e-05	0.00718112977672	0.128
SNAP47	SE	9.48812991357e-05	0.0073866753718	-0.221
G3BP2	SE	9.55452647354e-05	0.0074183706488	0.377
COA1	SE	9.65203006524e-05	0.00747398349529	-0.101
RNF14	SE	9.83752577575e-05	0.0075367972674	-0.111
CLCC1	SE	9.90980801593e-05	0.00757208954826	-0.402
SLC33A1	SE	0.000100385518085	0.00765022406029	-0.108
CAPN10	SE	0.000101069335386	0.00766190449857	0.501
TRIQK	SE	0.000100866746895	0.00766190449857	-0.115
SNED1	SE	0.000104386481485	0.00783115518112	0.493
2019-09-07	SE	0.000108559071617	0.00810209732691	-0.117
RABL5	SE	0.000111596671665	0.0082859811509	0.159
PMS2CL	SE	0.000113741353221	0.00842356796175	-0.49
SLC17A3	SE	0.000115380742429	0.00852312527769	0.231
USP53	SE	0.000116258835689	0.00854428486312	0.28
LRRFIP2	SE	0.000118702470616	0.00870173466701	0.226
BRD8	SE	0.000119904045639	0.0087454256318	-0.205
BTN3A3	SE	0.000120364614792	0.0087569047079	0.205
UPP1	SE	0.000121138601459	0.00879107091945	0.113
SLC41A3	SE	0.000126800025252	0.00913308012308	0.12
D2HGDH	SE	0.000130069770806	0.00934528654276	0.232
KIF13B	SE	0.000130930075688	0.00938375527567	0.152
KIAA0040	SE	0.000135616723425	0.00964782714947	0.22
SIL1	SE	0.000136224510944	0.00965676644158	0.2
MYO6	SE	0.000140339518552	0.00988640564473	0.222
SLC19A3	SE	0.000142788409999	0.0100235437451	0.456
SIGIRR	SE	0.000143894330165	0.0100493563402	-0.182
SPIN1	SE	0.000147973024826	0.0102493216934	0.117
MRPL55	SE	0.000151205821365	0.0104480328672	-0.455
RNF14	SE	0.000156782562888	0.0108075197229	-0.102
STAMBP	SE	0.000158822792159	0.0108961489452	0.356
CEP70	SE	0.000159644700972	0.0109265826971	0.12
SMC6	SE	0.000165332397722	0.011262489725	0.195
BCLAF1	SE	0.000167342762048	0.0113726141088	0.122
CDC14B	SE	0.000168323628058	0.0113856940262	0.256
VEGFA	SE	0.000170469433408	0.0115038987036	0.221
MMS19	SE	0.000171244742595	0.0115050370824	-0.227
MIB2	SE	0.000182232376307	0.0121527796555	-0.146
RP11-27I1.2	SE	0.000189188293331	0.012532856597	0.283
VEGFA	SE	0.000203166502214	0.0133364956442	0.187
EVI5	SE	0.00020697443081	0.0134944525623	0.286
MGEA5	SE	0.000208470518292	0.0135613828375	-0.133
COPS8	SE	0.000209208265131	0.0135787917343	0.205
TACC1	SE	0.000211038076143	0.0136094620272	0.139
SLMAP	SE	0.000218607109798	0.0140390196019	0.204
MMS19	SE	0.000220990037908	0.0140429491749	-0.221
SENP6	SE	0.000220618108697	0.0140429491749	0.409
RP1-80B9.2	SE	0.000226666857545	0.0142943642936	-0.377
MAP4K4	SE	0.000230066082051	0.0144771212372	-0.135
YY1AP1	SE	0.000245670732615	0.0153255027432	0.115
EHMT2	SE	0.000247510511401	0.0154069959069	0.119
TUFT1	SE	0.000249781074587	0.0155148962953	0.182
PUF60	SE	0.000255685622611	0.0157462000808	0.108
SSFA2	SE	0.000265645427671	0.0162555866259	0.474
SLC25A33	SE	0.000268154363373	0.0163744238421	0.123
UHRF2	SE	0.000281805677556	0.0170637177879	0.307
EPM2A	SE	0.000286664002556	0.0172589838128	0.281
PAFAH2	SE	0.000297122855739	0.0176944318398	-0.183
ZNF3	SE	0.000304189761651	0.0180408888825	0.237
NISCH	SE	0.000322713510813	0.0189835729793	0.207
RHBDD1	SE	0.000323658650982	0.0190004732039	-0.169
UBXN2B	SE	0.0003312363737	0.0193274751143	0.116
LMAN2L	SE	0.000333123706929	0.0193562247903	0.14
SENP7	SE	0.000333739568104	0.0193562247903	0.266
IRF7	SE	0.000343403753493	0.0198660975441	0.184
RNF115	SE	0.00035213774681	0.020300987108	0.239
KIAA1586	SE	0.00036125126013	0.0206308372816	0.168
SLC35F5	SE	0.000370773366463	0.0209161077022	-0.137
C2orf43	SE	0.000372437847705	0.0209690494255	0.111
C4orf29	SE	0.00037964906908	0.0213334709382	0.128
VKORC1L1	SE	0.000386075537259	0.0215751785033	-0.103
RP11-64D22.2	SE	0.00039674579605	0.0219989228259	0.314
RB1CC1	SE	0.000405250634562	0.0223802181225	-0.165
SLC35F5	SE	0.0004073224014	0.0224517040451	-0.113
ECHDC2	SE	0.000409710590427	0.0224974733523	0.141
ABI2	SE	0.000420704847863	0.0230136706834	0.369
ST3GAL5	SE	0.000430129610418	0.023484751489	0.221
EXTL3	SE	0.000440780786243	0.0239756524464	0.162
YTHDF2	SE	0.000447776597687	0.024264787	-0.147
ZDHHC4	SE	0.000461483829135	0.0247291974711	-0.118
PLXNB1	SE	0.000462572428825	0.0247416286329	-0.222
PPARG	SE	0.000466896747107	0.0249267629329	0.136
C1orf52	SE	0.000485413502769	0.0257138147169	0.338
CDC14B	SE	0.000486090185765	0.0257138147169	0.349
NT5C3A	SE	0.000492034428855	0.025933267169	-0.146
SETD5	SE	0.000495659948332	0.0260767691943	-0.475
RABL5	SE	0.000505763846835	0.0265599585239	0.118
GUSB	SE	0.000521184527619	0.0271721529083	0.115
ITIH4	SE	0.000520350471122	0.0271721529083	0.109
GTPBP8	SE	0.000525724817538	0.0273594773062	-0.15
GTPBP8	SE	0.000527744484731	0.0273838659681	0.172
PSPH	SE	0.000535319156505	0.0277090021458	-0.169
PIP5K1A	SE	0.000548914726051	0.0283619034571	0.117
DDX46	SE	0.000550827939363	0.028409934594	0.109
THUMPD2	SE	0.000574112783078	0.0294531074843	0.435
MACF1	SE	0.000573604075183	0.0294531074843	-0.162
SLC10A7	SE	0.000577613840994	0.0295278240167	0.306
TPRG1	SE	0.000578780034571	0.0295351656157	-0.164
AGAP3	SE	0.000580134030538	0.0295520479789	0.141
MMS19	SE	0.000593846220681	0.0301972894224	0.108
BNIP1	SE	0.000598823542801	0.0303968723844	-0.15
TRIM41	SE	0.00060842078191	0.0308122656859	0.115
SEC61A2	SE	0.000626274344567	0.0315133830908	-0.279
PIK3CB	SE	0.000628171239603	0.031553860719	0.108
UAP1	SE	0.000673033155848	0.0332863298636	0.218
PHACTR2	SE	0.000699990278376	0.0343840462761	0.479
METTL5	SE	0.00071316232617	0.0349715916244	-0.129
KLHL2	SE	0.000717639248644	0.0351314820654	0.112
C5orf51	SE	0.000731120777415	0.0354906914522	0.125
NAT1	SE	0.000727638637931	0.0354906914522	0.683
RNF14	SE	0.000742882086308	0.0358807078576	-0.111
SBDSP1	SE	0.000755462675137	0.0362458944285	-0.134
AP4B1	SE	0.000754229863687	0.0362458944285	-0.166
CLDND1	SE	0.000758274874002	0.0363204862119	-0.151
RBMXL1	SE	0.000763250678925	0.0364982936414	0.124
HNRNPH1	SE	0.000772775385279	0.0368318010776	-0.216
MLLT10	SE	0.000779337186302	0.0370223617631	-0.175
CASP7	SE	0.000781908606415	0.0370835242678	0.176
INIP	SE	0.000785932255087	0.0372132480716	0.12
UTRN	SE	0.000788484557917	0.0372729942493	0.222
NQO2	SE	0.000825655414732	0.0386505759217	-0.356
PUF60	SE	0.000825197799498	0.0386505759217	0.143
PCBP1-AS1	SE	0.000829817245613	0.0387825428884	-0.318
ST3GAL3	SE	0.000831592606845	0.0388027290202	-0.18
FBXO42	SE	0.00083694131298	0.0389893160368	-0.132
OXR1	SE	0.000846063020994	0.0392875212787	0.37
MBNL1	SE	0.00085721869609	0.0396779608961	-0.121
VEGFA	SE	0.000896612906346	0.0413688028339	0.227
ANKMY2	SE	0.000935455327737	0.0428189480682	-0.13
GSTO2	SE	0.000960975794708	0.0436412954065	0.272
ZC3HC1	SE	0.00100012007447	0.0449944986151	-0.223
ADAM15	SE	0.00100785053718	0.0452014705984	0.213
ZNF680	SE	0.00102471430133	0.045674109823	-0.211
ZCCHC11	SE	0.00102280279184	0.045674109823	-0.283
ST6GALNAC6	SE	0.00103598505032	0.0460371128811	0.191
ZBTB8OS	SE	0.00103851343786	0.0460371128811	-0.331
CHN2	SE	0.00104682233752	0.0463022504971	0.142
PROX1-AS1	SE	0.00106125182542	0.0465558275163	-0.51
LRBA	SE	0.00108607942594	0.0474572345831	-0.117
MTO1	SE	0.00110313285769	0.0480569929542	0.156
ZNF3	SE	0.00110284826898	0.0480569929542	0.253
PAFAH2	SE	0.0011093401352	0.0481820618421	0.109
AGTRAP	SE	0.00111560448574	0.0483017594723	0.58
ATXN1	SE	0.00111711301899	0.0483017594723	-0.214
SOS1	SE	0.00111503748918	0.0483017594723	0.101
SNX10	SE	0.00112093398733	0.0483597064291	0.255
TTC22	SE	0.00112671017503	0.0484989120498	-0.183
RHBDD2	SE	0.00114011251792	0.0490027825224	-0.128
AGTRAP	SE	0.00115251118442	0.0494620810395	0.576
RFC2	SE	0.0011740870649	0.049942793366	-0.157
SLC7A2	MXE	6.18782802775e-12	2.27773949701e-08	-0.113
DGUOK	MXE	3.58380591869e-09	2.19866493112e-06	0.241
TCEB1	MXE	4.91757823351e-09	2.58594363965e-06	-0.145
MRRF	MXE	2.3606091748e-08	9.65489152493e-06	0.126
PPIL3	MXE	3.15499975034e-08	1.05577764373e-05	-0.287
WHSC1L1	MXE	2.91381506701e-08	1.05577764373e-05	0.251
SDC1	MXE	3.88608821789e-08	1.19205756084e-05	0.12
PPIL3	MXE	4.33924900456e-08	1.22867504506e-05	-0.165
CDC14B	MXE	2.51521000805e-07	6.17232535975e-05	0.199
ABHD14A	MXE	3.48556404739e-06	0.000712797847691	-0.176
PPP3CB	MXE	3.4240854826e-06	0.000712797847691	0.139
TBC1D1	MXE	4.1287409247e-06	0.000759894767191	0.357
TFPI	MXE	3.93592542469e-06	0.000759894767191	0.271
BBS9	MXE	8.94313196709e-06	0.00149634858049	0.329
PROC	MXE	2.70132467103e-05	0.00382445235156	-0.129
POLK	MXE	3.34551603642e-05	0.00456105352965	-0.266
KATNA1	MXE	8.94499048077e-05	0.0113539689516	-0.209
GAS5	MXE	0.000106517358526	0.0130696798911	0.164
LARP1B	MXE	0.000150317992471	0.0178490493641	-0.106
P4HA1	MXE	0.000217154457801	0.0222040433102	0.183
SPAG16	MXE	0.000214912216832	0.0222040433102	0.297
EXOC2	MXE	0.000339392799407	0.0320334588363	0.137
DIAPH1	MXE	0.00038167030633	0.0347809666718	-0.104
PCMT1	MXE	0.000387400063446	0.0347809666718	-0.341
GTPBP10	MXE	0.000415300863436	0.0361948752685	-0.138
TTC13	MXE	0.000563813014664	0.0423550144281	-0.226
TBC1D12	MXE	0.000557505526344	0.0423550144281	0.484
SPAG16	MXE	0.000684159459363	0.0466368698132	0.126
