# Supplementary material for: A 3D Cell Culture Model Identifies Wnt/β‐Catenin Mediated Inhibition of p53 as a Critical Step during Human Hepatocyte Regeneration
Source: Adv Sci (Weinh). 2020 Jun 23;7(15):2000248. doi: 10.1002/advs.202000248 (PMC7404138; doi:10.1002/advs.202000248)
Supplement: Supplementary file 4 — Supplemental Video 3 [file ADVS-7-2000248-s004.xlsx]

## Sheet: Overlap
Pathway	Size	Enrichment ratio	pvalue	FDR
RNA transport	128	1.7	1.05e-13	3.27e-11
Spliceosome	121	1.62	2.53e-10	3.93e-08
Ribosome biogenesis in eukaryotes	65	1.78	5.27e-09	5.45e-07
mRNA surveillance pathway	70	1.66	4.41e-07	3e-05
Ubiquitin mediated proteolysis	111	1.43	3.1e-05	0.0016
Pathogenic Escherichia coli infection	37	1.75	3.09e-05	0.0016
Endocytosis	160	1.34	6e-05	0.0027
Proteasome	40	1.67	9.8e-05	0.0038
Shigellosis	47	1.6	0.00012	0.004
Cell cycle	79	1.44	0.00029	0.009
Wnt signaling pathway	58	1.5	0.00045	0.013
Bacterial invasion of epithelial cells	46	1.55	0.00058	0.015
Hippo signaling pathway	77	1.42	0.00063	0.015
Basal transcription factors	31	1.65	0.00086	0.019
Regulation of actin cytoskeleton	102	1.31	0.0028	0.059
Synaptic vesicle cycle	27	1.57	0.0065	0.126
RNA polymerase	29	1.54	0.00086	0.136
Viral carcinogenesis	118	1.25	0.0028	0.159
Salmonella infection	50	1.38	0.0065	0.171
Adherens junction	54	1.36	0.0075	0.171
Focal adhesion	91	1.27	0.009	0.171
Oocyte meiosis	64	1.32	0.01	0.19
Human cytomegalovirus infection	112	1.23	0.015	0.21
Aminoacyl-tRNA biosynthesis	40	1.39	0.018	0.23
Epithelial cell signaling in Helicobacter pylori infection	40	1.39	0.018	0.23
Hippo signaling pathway	13	1.71	0.02	0.24
Apoptosis	22	1.52	0.023	0.27
Notch signaling pathway	26	1.46	0.028	0.31
Cellular senescence	91	1.22	0.033	0.342
Hedgehog signaling pathway	19	1.52	0.033	0.342
Epstein-Barr virus infection	114	1.19	0.037	0.362
Human immunodeficiency virus 1 infection	108	1.2	0.038	0.362
Human papillomavirus infection	170	1.15	0.039	0.362
cGMP-PKG signaling pathway	66	1.25	0.043	0.393

## Sheet: PHH spheroids only
Pathway	Size	Enrichment ratio	pvalue	FDR
RNA degradation	65	2.25	0.0082	1
Necroptosis	85	1.87	0.0239	1
Osteoclast differentiation	57	2.096	0.025	1
JAK-STAT signaling pathway	60	1.99	0.0336	1
Primary immunodeficiency	5	5.3	0.0485	1

## Sheet: Mouse PHx only
Pathway	Size	Enrichment ratio	pvalue	FDR
Complement and coagulation cascades	42	83.48	0.00014	0.043
