# Supplementary material for: A 3D Cell Culture Model Identifies Wnt/β‐Catenin Mediated Inhibition of p53 as a Critical Step during Human Hepatocyte Regeneration
Source: Adv Sci (Weinh). 2020 Jun 23;7(15):2000248. doi: 10.1002/advs.202000248 (PMC7404138; doi:10.1002/advs.202000248)
Supplement: Supplementary file 5 — Supplemental Video 4 [file ADVS-7-2000248-s005.xlsx]

## Sheet: Human
	Motif activity score
TF	Day0	Day1	Day3	Day5	Day7
AHR	-0.009838	0.026338	0.005056	-0.01187	-0.01545
AIRE	0.001553	-0.001985	-0.003187	0.0002	0.009647
ALX1	-0.013341	0.007914	0.002136	0.002687	-0.003995
ALX3	0.015319	-0.019557	-0.008551	0.001228	0.00813
ALX4	-0.004736	0.013001	-0.002284	-0.005939	-0.010326
AR	0.055653	-0.002192	-0.012284	-0.006357	-0.002035
ARID3A	-0.011926	-0.028422	-0.007026	0.013408	0.026154
ARID5A	0.000999	0.003332	-0.002953	0.000838	-0.004036
ARID5B	0.004244	0.029065	-0.005835	-0.015456	-0.021237
ARNT	-0.016375	0.038715	0.016219	-0.011256	-0.022347
ARNT2	-0.009838	0.026338	0.005056	-0.01187	-0.01545
ARNTL	-0.016591	-0.013143	0.015865	0.007787	0.000483
ARX	-0.013341	0.007914	0.002136	0.002687	-0.003995
ASCL2	0.026334	-0.002532	-0.020663	-0.004651	-0.006245
ATF1	-0.013359	0.030688	0.000677	-0.010735	-0.011936
ATF2	-0.013359	0.030688	0.000677	-0.010735	-0.011936
ATF3	-0.013359	0.030688	0.000677	-0.010735	-0.011936
ATF4	-0.027982	0.045746	0.024614	-0.004329	-0.024849
ATF5	-0.012551	0.01582	0.003265	-0.002205	-0.014515
ATF6	-0.013725	-0.002538	0.016946	0.001753	0.006838
ATF7	-0.003177	-0.025249	0.015197	0.002505	-0.000775
ATOH1	0.015126	0.01608	-0.012035	-0.008187	-0.011343
BACH1	-0.066132	0.060712	0.047936	0.020202	-0.012257
BACH2	-0.035182	0.03555	0.023253	0.006035	-0.012566
BARHL1	-0.039219	0.007321	0.020631	0.007418	0.004718
BARHL2	-0.001889	-0.013363	-0.00407	0.009551	0.007671
BARX1	0.00834	0.000397	0.004802	-0.001832	-0.003247
BARX2	0.038984	-0.009509	-0.017373	-0.007605	-0.004169
BATF	-0.025252	0.032003	0.001125	-0.001266	-0.005281
BATF3	0.001706	0.020257	-1e-06	-0.013215	-0.013017
BBX	0.023567	-0.042963	0.004019	0.015318	0.013101
BCL11A	0.003698	0.014457	-0.003505	-0.00539	-0.007897
BCL3	0.050203	-0.067336	-0.026144	0.012215	0.022239
BCL6	0.02181	0.009556	-0.007657	-0.002755	-0.000246
BCL6B	-0.019331	0.021595	0.00617	-0.000418	0.000143
BHLHA15	-0.005483	0.007132	0.001093	-0.001364	-0.002098
BHLHE22	-0.005483	0.007132	0.001093	-0.001364	-0.002098
BHLHE23	-0.005483	0.007132	0.001093	-0.001364	-0.002098
BHLHE40	-0.028431	0.031102	0.016053	-0.008438	-0.003219
BHLHE41	-0.016591	-0.013143	0.015865	0.007787	0.000483
BPTF	-0.021457	0.002729	0.012915	0.00062	-0.001591
BRCA1	-0.003936	0.009059	0.004982	-0.006227	-0.007421
BSX	-0.005712	0.026882	-0.004365	-0.007043	-0.012061
CBFB	-0.010191	0.000855	-0.004048	0.00305	0.004022
CDC5L	0.013053	-0.009187	0.002915	0.001561	-0.003445
CDX1	0.01768	-0.001193	0.003762	-0.006533	-0.001496
CDX2	-0.024807	0.002093	0.001175	0.000252	0.0032
CEBPA	0.023966	-0.023824	-0.018483	0.000214	-0.001745
CEBPB	0.007632	0.03614	0.001183	-0.014961	-0.02948
CEBPD	0.038983	-0.025726	-0.008864	0.004043	0.010564
CEBPE	0.038983	-0.025726	-0.008864	0.004043	0.010564
CEBPG	0.039932	0.007743	-0.006601	-0.002664	-0.008159
CEBPZ	0.008978	-0.008208	0.012857	-0.002686	-0.006474
CENPB	0.005917	-0.010339	-0.008236	0.003891	-0.005777
CHD1	0.000857	0.013758	-0.003043	-0.007907	-0.000776
CLOCK	-0.015274	0.022582	0.028686	-0.000737	-0.016039
CPEB1	-0.005417	0.012903	-0.005221	-0.003094	0.000371
CREB1	-0.06579	0.116569	0.046536	-0.029422	-0.046199
CREB3	0.021481	0.003386	0.001246	-0.008969	-0.021181
CREB3L1	0.021481	0.003386	0.001246	-0.008969	-0.021181
CREB3L2	-0.013019	-0.008629	0.004384	0.001294	0.014427
CREB5	-0.056179	0.047227	0.004291	-0.004734	0.003351
CREM	-0.056179	0.047227	0.004291	-0.004734	0.003351
CRX	0.018458	0.004713	-0.011936	-0.008108	-0.004236
CTCF	-0.030619	0.040495	0.013523	-0.002174	-0.01647
CTCFL	-0.030619	0.040495	0.013523	-0.002174	-0.01647
CUX1	0.031064	0.007236	-0.015973	-0.006296	-0.004334
CUX2	0.042467	-0.020681	-0.032503	-0.001165	0.012017
CXXC1	-0.026268	0.012598	0.014471	-0.005836	0.002353
DBP	0.014608	-0.030132	-0.004405	-0.000845	0.00243
DBX2	-0.000166	0.013053	-0.003476	-0.007004	-0.000247
DDIT3	-0.052399	0.001561	0.024659	0.01216	0.00927
DLX1	0.038984	-0.009509	-0.017373	-0.007605	-0.004169
DLX2	0.029457	-0.026358	-0.006752	0.00428	0.000123
DLX3	-0.040793	0.036409	0.009911	-0.003822	0.000684
DLX4	0.022411	-0.041649	-0.00521	0.0087	0.016231
DLX5	-0.014205	0.024995	-0.002237	-0.004083	-0.008733
DLX6	0.029457	-0.026358	-0.006752	0.00428	0.000123
DMBX1	-0.024044	0.02123	0.007267	-0.002199	-0.002797
DMC1	0.019331	-0.035332	0.002546	0.005583	0.010279
DPRX	-0.016582	0.003801	0.009045	-0.004138	-0.005005
DRGX	0.008194	0.001428	-0.002468	-0.00603	-0.001592
DUXA	0.004706	0.002341	-0.010876	0.006388	-0.005504
E2F1	0.006018	0.041411	0.008941	-0.026235	-0.025946
E2F2_E2F5	0.015354	0.003538	0.024579	-0.015467	-0.007757
E2F3	-0.024187	0.014543	0.018703	-0.003415	-0.001407
E2F4	-0.001779	0.001621	0.020689	0.001514	-0.011793
E2F6	0.021388	-0.008009	-0.00404	-0.00391	-0.0042
E2F7	0.006018	0.041411	0.008941	-0.026235	-0.025946
E2F8	-0.000483	-0.009957	-0.001323	0.006297	0.000906
E4F1	-0.002912	0.006314	0.004154	-0.001215	-0.005656
EBF1	0.048781	-0.019168	-0.024721	-0.008125	-0.003442
EBF3	0.00685	0.017636	0.003317	-0.007476	-0.017459
EGR1	-0.005055	0.005094	-0.011748	-0.008064	0.002011
EGR2	-0.027943	0.046434	0.010958	-0.011168	-0.016923
EGR3	-0.027943	0.046434	0.010958	-0.011168	-0.016923
EGR4	-0.005055	0.005094	-0.011748	-0.008064	0.002011
EHF	-0.00564	-0.018035	-0.000871	0.008778	0.013566
ELF1	-0.022117	0.008949	0.012783	0.00528	0.000523
ELF2	-0.052019	0.03839	0.030997	-0.003184	-0.007471
ELF3	-0.00564	-0.018035	-0.000871	0.008778	0.013566
ELF4	-0.012624	0.062377	0.012404	-0.021718	-0.030574
ELF5	-0.052019	0.03839	0.030997	-0.003184	-0.007471
ELK1	-0.012624	0.062377	0.012404	-0.021718	-0.030574
ELK3	-0.012624	0.062377	0.012404	-0.021718	-0.030574
ELK4	-0.012624	0.062377	0.012404	-0.021718	-0.030574
EMX1	-0.019167	-0.007223	-0.003035	0.005568	0.014316
EMX2	-0.006968	-0.012767	0.000485	0.003605	0.003603
EN1	0.017735	-0.01459	-0.002801	-0.002178	0.004482
EN2	0.02873	-0.001112	-0.009546	-0.010044	-0.008743
EOMES	-0.014752	0.033846	0.007641	-0.003967	-0.01213
EP300	-0.03055	0.038313	-0.001302	0.000739	-0.005156
EPAS1	0.050203	-0.067336	-0.026144	0.012215	0.022239
ERF	-0.022117	0.008949	0.012783	0.00528	0.000523
ERG	-0.010741	-0.004077	-0.005384	0.001146	0.001254
ESR1	0.050643	-0.006621	-0.012531	-0.00331	-0.011589
ESR2	0.035386	-0.014832	-0.010092	-0.002219	-0.000388
ESRRA	0.035386	-0.014832	-0.010092	-0.002219	-0.000388
ESRRB	-0.028905	0.013536	0.019991	0.004516	-0.002472
ESRRG	-0.028905	0.013536	0.019991	0.004516	-0.002472
ESX1	0.017735	-0.01459	-0.002801	-0.002178	0.004482
ETS1	-0.006725	0.006683	0.007935	0.00153	-0.003001
ETS2	0.013611	0.011399	-0.014205	-0.00874	-0.002576
ETV1	-0.022117	0.008949	0.012783	0.00528	0.000523
ETV2	0.029429	-0.013942	-0.002996	-0.002542	-0.000199
ETV3	0.008276	-0.054935	0.001485	0.011859	0.03041
ETV4	0.013611	0.011399	-0.014205	-0.00874	-0.002576
ETV5	-0.012624	0.062377	0.012404	-0.021718	-0.030574
ETV6	-0.027191	0.069576	0.0084	-0.024383	-0.025272
ETV7	0.025679	-0.014199	-0.001605	0.003179	-0.004434
EVX1	-0.040793	0.036409	0.009911	-0.003822	0.000684
EVX2	0.00584	0.004637	-0.004093	-0.005033	-0.008647
EZH2	0.012795	-0.005963	-0.004493	0.002744	-0.002269
FEV	-0.022117	0.008949	0.012783	0.00528	0.000523
FIGLA	-0.000797	0.057033	0.003378	-0.014653	-0.027713
FLI1	0.03137	-0.025161	-0.013411	-0.001649	0.000896
FOS	0.008978	-0.008208	0.012857	-0.002686	-0.006474
FOSB	-0.031706	0.03921	0.011901	-0.005768	-0.006267
FOSL1	-0.084878	0.102336	0.0105	-0.01026	-0.020991
FOSL2	-0.028136	0.063484	-0.004874	-0.021813	-0.016353
FOXA1	0.00013	-0.020863	-0.003336	0.005849	0.010841
FOXA2	0.002902	-0.011308	-0.000232	-0.002616	0.011491
FOXA3	0.020991	-0.018301	-0.009648	0.00686	-0.001758
FOXB1	0.029955	-0.092595	0.003392	0.028711	0.034583
FOXC1	-0.014577	0.035218	-0.002937	-0.012919	-0.010381
FOXC2	0.020991	-0.018301	-0.009648	0.00686	-0.001758
FOXD1	-0.025764	0.015789	-0.008981	-0.002828	0.000268
FOXD2	-0.000112	0.04191	-0.018046	-0.018835	-0.01012
FOXD3	0.014396	-0.027711	-0.004738	0.002334	0.010122
FOXF1	0.014396	-0.027711	-0.004738	0.002334	0.010122
FOXF2	-0.003613	-0.009061	0.012501	0.003061	-0.006685
FOXG1	-0.025764	0.015789	-0.008981	-0.002828	0.000268
FOXI1	0.014396	-0.027711	-0.004738	0.002334	0.010122
FOXJ1	-0.003613	-0.009061	0.012501	0.003061	-0.006685
FOXJ2	-0.016022	0.015007	-0.009236	-0.00556	-0.00034
FOXJ3	0.002902	-0.011308	-0.000232	-0.002616	0.011491
FOXK1	0.029955	-0.092595	0.003392	0.028711	0.034583
FOXL1	0.059366	-0.02295	-0.022631	-0.007816	-0.002934
FOXM1	0.013292	-0.020351	-0.004426	0.00453	0.008594
FOXN1	-0.033202	0.032383	0.011134	-0.002931	-0.005117
FOXO1	-0.025764	0.015789	-0.008981	-0.002828	0.000268
FOXO3	-0.000112	0.04191	-0.018046	-0.018835	-0.01012
FOXO4	-0.001137	0.001577	-0.002537	0.003476	0.000762
FOXO6	-0.025764	0.015789	-0.008981	-0.002828	0.000268
FOXP1	-0.025764	0.015789	-0.008981	-0.002828	0.000268
FOXP2	0.029955	-0.092595	0.003392	0.028711	0.034583
FOXP3	0.029955	-0.092595	0.003392	0.028711	0.034583
FOXQ1	-0.010482	0.01299	0.009268	0.006429	-0.003738
FUBP1	0.001684	-0.000834	0.001863	1.4e-05	-0.001298
GABPA	-0.052019	0.03839	0.030997	-0.003184	-0.007471
GATA1	0.002311	-0.060177	-0.002374	0.02632	0.030178
GATA2	-0.010784	-0.002816	0.004594	0.006728	0.011349
GATA3	0.012502	-0.003881	-0.006689	-0.000666	-0.005329
GATA4	0.002311	-0.060177	-0.002374	0.02632	0.030178
GATA5	0.012747	-0.016156	-0.005037	0.007848	0.013527
GATA6	-0.00338	0.004735	-0.007154	-0.003688	-0.004331
GBX1	0.017735	-0.01459	-0.002801	-0.002178	0.004482
GBX2	0.02873	-0.001112	-0.009546	-0.010044	-0.008743
GCM1	0.008275	0.002544	-0.011018	-0.002516	-0.006776
GCM2	0.057384	-0.02871	-0.014793	-0.00668	-0.015343
GFI1	0.027664	-0.022161	-0.005497	-0.003487	0.000813
GFI1B	-0.037557	0.013449	0.006428	0.009486	0.006797
GLI1	0.008052	-0.027611	-0.001638	0.012463	0.018738
GLI2	0.031357	-0.003397	-0.002432	-0.01032	-0.007607
GLI3	-0.015191	0.008608	-0.007963	-0.001281	0.004674
GLIS1	0.012519	-0.004872	-0.002396	-0.000678	-0.000555
GLIS2	-0.010815	0.004502	-0.010574	0.007557	0.013733
GLIS3	-0.016979	0.034023	-0.000617	-0.006999	-0.005829
GMEB1	-0.010036	0.019819	0.000397	-0.007724	-0.003011
GMEB2	-0.048287	0.039525	0.024102	-0.009199	-0.005505
GRHL1	-0.006339	-0.001985	0.002969	0.003001	0.002849
GSC	0.008916	-0.007531	-0.015405	0.002915	0.007438
GSC2	0.008916	-0.007531	-0.015405	0.002915	0.007438
GSX1	-0.005712	0.026882	-0.004365	-0.007043	-0.012061
GSX2	-0.049125	0.039662	0.010779	-0.006157	-0.008679
GTF2F1	0.027598	-0.022126	-0.008466	0.000537	0.006219
GTF2I	0.00345	0.001088	-0.002531	-0.002664	-0.001881
GZF1	0.011824	0.001833	0.001924	-0.006522	-0.007745
HAND1	0.018785	-0.026457	0.008922	0.00691	-0.002686
HBP1	-0.033424	0.027915	0.02222	0.002582	-0.005366
HCFC1	-0.006072	0.017898	0.01448	-0.009301	-0.015831
HDX	0.013618	0.008789	-0.000676	-0.002267	0.002025
HES1	-0.001203	0.021131	-0.000563	-0.008911	-0.008552
HES5	0.013557	-0.012682	-0.006012	-0.006108	0.000834
HES7	0.013557	-0.012682	-0.006012	-0.006108	0.000834
HESX1	0.06121	-0.036005	-0.017085	-0.002936	-0.000955
HEY1	0.011668	-0.016054	-0.006776	0.004678	0.009169
HEY2	0.011668	-0.016054	-0.006776	0.004678	0.009169
HIC1	0.035831	-0.0494	-0.013691	0.01152	0.016391
HIC2	0.028414	-0.02834	-0.009556	0.006849	0.001153
HIF1A	-0.02192	-0.009083	0.020418	0.010807	0.008346
HINFP	0.004943	-0.027321	-0.004191	0.008151	0.014547
HINFP1	0.002849	0.003329	0.003902	0.001495	-0.005483
HIVEP1	0.037889	-0.011577	-0.021078	-0.002663	-0.002055
HLF	-0.00505	0.005053	-0.01717	-0.008981	0.006973
HLX	-0.000166	0.013053	-0.003476	-0.007004	-0.000247
HMBOX1	-0.043113	-0.024717	0.031427	0.019509	0.019803
HMGA1	-0.007235	-0.017961	0.011243	0.0065	0.00585
HMGA2	0.02171	-0.025477	-0.003127	0.004733	0.013605
HMX1	-0.021994	0.000386	-0.00198	0.007483	0.013358
HMX2	-0.035189	-0.02291	0.013121	0.018122	0.020338
HMX3	0.006178	-0.031947	-0.015006	0.008701	0.024237
HNF1A	0.102149	-0.184804	-0.025381	0.058936	0.064389
HNF1B	0.102149	-0.184804	-0.025381	0.058936	0.064389
HNF4A	0.035674	-0.082989	-0.012924	0.009265	0.025458
HNF4G	0.012663	-0.065545	-0.0002	0.02827	0.02889
HOMEZ	-0.015013	0.007243	0.01622	0.001558	-0.007017
HOXA1	0.023013	-0.017198	-0.006577	0.003498	0.000133
HOXA10	0.018982	-0.008593	0.002404	-0.003531	-0.004598
HOXA11	0.004939	-0.0298	0.005995	0.010328	0.014542
HOXA13	-0.01193	0.010605	0.004839	-0.000694	0.00292
HOXA2	0.018148	0.008389	-0.012622	-0.002941	0.006139
HOXA3	0.038984	-0.009509	-0.017373	-0.007605	-0.004169
HOXA4	0.012793	-0.019083	0.002778	0.005739	0.001266
HOXA5	-0.012289	-0.002174	0.006837	0.004353	-0.002105
HOXA6	-0.005429	-0.028828	0.003849	0.011726	0.014454
HOXA7	0.026592	-0.0009	-0.007805	-0.00268	-0.009459
HOXA9	0.012754	0.01798	-0.00794	-0.005133	-0.007169
HOXB1	0.018148	0.008389	-0.012622	-0.002941	0.006139
HOXB13	-0.007944	0.006479	-0.002231	-0.001216	-0.003527
HOXB2	-0.014666	-0.014137	0.005013	0.003071	0.014388
HOXB3	-0.009044	0.027916	-0.000859	-0.005206	-0.009463
HOXB4	-0.052424	0.028382	0.023553	0.01207	0.002215
HOXB5	0.00193	-0.004597	0.009931	0.00579	-0.004296
HOXB6	0.013217	-0.001176	-0.007751	-0.002708	0.000947
HOXB7	0.001607	-0.0215	0.000829	0.008773	0.008616
HOXB8	-0.00387	-0.023251	0.010094	0.013148	0.015076
HOXB9	0.018982	-0.008593	0.002404	-0.003531	-0.004598
HOXC10	0.015714	0.023962	-0.017538	-0.018854	-0.008134
HOXC11	-4.3e-05	-0.014804	-0.000769	0.008496	0.006602
HOXC12	0.00619	0.006571	0.009233	-0.00325	-0.01638
HOXC13	0.031534	-0.033509	-0.020533	-0.003322	0.015016
HOXC4	0.008443	0.007931	0.00383	1.5e-05	-0.007612
HOXC5	0.027038	-0.004512	0.005267	-0.002331	-0.011908
HOXC6	0.026592	-0.0009	-0.007805	-0.00268	-0.009459
HOXC8	-0.019277	0.013969	0.009657	-0.000552	-0.003302
HOXC9	-0.003976	-0.025379	0.008735	0.004438	0.020007
HOXD1	0.001358	0.003645	-0.003378	-0.002408	-0.002248
HOXD10	-0.016965	-0.018685	0.014691	0.00884	0.008545
HOXD11	0.004939	-0.0298	0.005995	0.010328	0.014542
HOXD12	0.00619	0.006571	0.009233	-0.00325	-0.01638
HOXD13	0.015714	0.023962	-0.017538	-0.018854	-0.008134
HOXD3	-0.014666	-0.014137	0.005013	0.003071	0.014388
HOXD4	-0.002472	0.031207	0.001413	-0.009409	-0.017324
HOXD8	0.022411	-0.041649	-0.00521	0.0087	0.016231
HOXD9	-0.002824	-0.002276	0.003592	0.010142	0.003244
HSF1	0.031311	0.005543	-0.002193	-0.0161	-0.013148
HSF2	0.023882	0.01181	0.017784	-0.0077	-0.026646
HSF4	-0.034516	0.033198	0.054056	-0.004887	-0.028888
HSFY2	-0.026252	0.021631	0.011767	0.001161	-0.000711
ID4	0.019699	-0.040304	-0.010971	0.00763	0.011261
IKZF1	-0.004537	0.004612	0.006606	-3e-05	-0.005189
IKZF2	-0.007842	0.016493	-0.016604	-0.008802	-0.002036
INSM1	0.021026	-0.006724	-0.006417	-0.005604	-0.001725
IRF1	-0.077996	0.05579	0.048134	-0.00471	-0.008544
IRF2	-0.077996	0.05579	0.048134	-0.00471	-0.008544
IRF3	-0.024578	0.050486	0.02306	-0.019107	-0.012656
IRF4	-0.040967	0.015609	0.019404	-0.003272	0.010966
IRF5	-0.040967	0.015609	0.019404	-0.003272	0.010966
IRF6	-0.040967	0.015609	0.019404	-0.003272	0.010966
IRF7	-0.028587	-0.005019	0.018377	0.012107	0.006834
IRF8	-0.077996	0.05579	0.048134	-0.00471	-0.008544
IRF9	-0.020278	0.006843	0.047225	-0.007673	-0.004176
IRX2	0.004693	-0.014225	-0.014649	-0.000748	0.006262
IRX3	0.021258	-0.030679	-0.000395	0.007092	0.007341
IRX4	-0.014429	0.006942	0.003894	-0.004634	-0.005441
IRX5	0.003642	-0.0086	-0.009148	0.002908	0.00135
IRX6	-0.014429	0.006942	0.003894	-0.004634	-0.005441
ISL1	-0.010255	-0.010355	0.002545	0.008792	0.001418
ISL2	-0.011071	0.018967	-0.002643	-0.005188	-0.009537
ISX	-0.008709	-0.013436	-0.007284	0.009109	0.005528
JDP2	-0.036127	0.017541	0.013744	-0.001402	0.001923
JUN	-0.026897	0.013187	0.006307	0.006259	-0.001027
JUNB	-0.056179	0.047227	0.004291	-0.004734	0.003351
JUND	0.002555	0.028326	-0.0155	-0.022027	-0.014319
KLF1	-0.114095	0.046517	0.026856	0.018934	0.003874
KLF12	0.01004	0.018926	-0.007083	-0.012064	-0.012489
KLF13	0.023462	-0.013944	-0.014938	-0.007116	-0.002545
KLF14	-0.008903	0.001178	-0.001631	0.001307	0.001565
KLF15	-0.001315	-0.038272	0.017749	0.016437	0.019319
KLF16	0.033636	-0.023401	-0.00426	0.000612	-0.002016
KLF3	-0.015367	0.006016	0.002316	-0.004348	-0.006321
KLF4	-0.004599	0.002723	-0.000916	-0.000202	-0.002046
KLF6	0.022561	-0.0186	-0.014101	-0.000649	0.01073
KLF7	0.017741	-0.016548	0.003917	0.001322	0.002579
KLF8	0.026463	-0.022831	-0.012985	0.003863	0.003451
LBX2	0.02873	-0.001112	-0.009546	-0.010044	-0.008743
LEF1	0.029146	4.2e-05	-0.01214	-0.011141	-0.00169
LHX1	0.008443	0.007931	0.00383	1.5e-05	-0.007612
LHX2	-0.014278	0.02692	-0.010943	-0.012461	-0.015476
LHX3	0.018241	-0.004101	-0.008611	-0.004602	-0.001117
LHX4	-0.005712	0.026882	-0.004365	-0.007043	-0.012061
LHX5	0.008443	0.007931	0.00383	1.5e-05	-0.007612
LHX6	0.007905	-0.01131	-0.002946	0.003685	0.000295
LHX8	-0.003752	-0.022288	-0.006706	0.004933	0.015941
LHX9	-0.052424	0.028382	0.023553	0.01207	0.002215
LMX1A	0.008443	0.007931	0.00383	1.5e-05	-0.007612
LMX1B	-0.019618	0.005588	0.008919	0.000824	-0.002966
MAF	0.026627	-0.016477	-0.015742	-0.003165	0.004405
MAFA	0.016391	0.01082	-0.018297	-0.009201	0.000852
MAFB	-0.014265	0.013719	0.00184	-0.000469	-0.002187
MAFF	0.032263	-0.038818	-0.004536	0.003051	-0.000399
MAFG	0.032263	-0.038818	-0.004536	0.003051	-0.000399
MAFK	0.013454	-0.024554	-0.002804	0.008782	0.008515
MAX	-0.029413	0.055066	0.018001	-0.012903	-0.02283
MAZ	0.027598	-0.022126	-0.008466	0.000537	0.006219
MBD2	-0.019454	0.025807	-0.001343	-0.005923	-0.00333
MECOM	0.012199	-0.071281	-0.010147	0.018698	0.023825
MECP2	-0.028888	0.030944	0.006395	-0.003911	-0.007692
MEF2A	-0.001665	-0.014126	-0.001852	0.005925	0.008774
MEF2B	0.014367	-0.040276	-0.003522	0.010009	0.0168
MEF2C	0.000818	0.014107	-0.024862	-0.011845	-0.002476
MEF2D	-0.001665	-0.014126	-0.001852	0.005925	0.008774
MEIS1	-0.02058	0.007815	0.004493	-2.7e-05	-0.002487
MEIS2	0.004885	-0.019861	0.002366	0.005003	0.00985
MEIS3	-0.011013	-0.023945	0.010725	0.015517	0.018896
MEOX1	-0.040793	0.036409	0.009911	-0.003822	0.000684
MEOX2	-0.005712	0.026882	-0.004365	-0.007043	-0.012061
MESP1	0.009896	-0.003152	-0.007112	-0.003747	0.00384
MGA	-0.003568	-0.014675	0.006897	0.006653	0.009285
MITF	-0.016591	-0.013143	0.015865	0.007787	0.000483
MIXL1	-0.005712	0.026882	-0.004365	-0.007043	-0.012061
MLX	0.001406	-0.024958	-0.003161	-5.8e-05	0.010435
MLXIPL	0.028398	-0.008127	-0.012593	-0.002222	-0.002131
MNT	0.011668	-0.016054	-0.006776	0.004678	0.009169
MNX1	-0.019618	0.005588	0.008919	0.000824	-0.002966
MSC	-0.069703	0.018094	0.015088	0.007839	0.011247
MSX1	0.007729	-0.01824	-0.011826	0.002392	0.004377
MSX2	-0.021263	-0.002899	0.019597	0.010285	-0.004232
MTA3	-0.001648	0.002061	0.002615	0.000192	-0.00043
MTF1	0.02231	-0.012218	-0.009064	-0.00025	0.002408
MXI1	-0.012616	0.100327	0.008415	-0.026427	-0.044337
MYB	0.01828	0.034668	-0.001415	-0.016405	-0.024439
MYBL1	-0.020079	0.017973	-0.001916	-0.014241	-0.004926
MYBL2	-0.003898	0.010596	0.010394	-0.01047	-0.00755
MYC	-0.012616	0.100327	0.008415	-0.026427	-0.044337
MYCN	-0.012616	0.100327	0.008415	-0.026427	-0.044337
MYF6	0.030622	-0.045782	-0.002472	0.010729	0.006225
MYOD1	-0.014655	-0.006645	0.003462	0.004081	0.007488
MYOG	-0.0407	0.011868	0.023733	0.005124	0.002836
MZF1	0.00196	0.032875	0.003498	-0.021583	-0.018627
NANOG	-0.015006	0.004967	0.007414	0.000665	0.003468
NEUROD1	0.015126	0.01608	-0.012035	-0.008187	-0.011343
NEUROD2	-0.017589	-0.014245	0.014323	0.008747	0.011216
NEUROG2	-0.017589	-0.014245	0.014323	0.008747	0.011216
NFAT5	0.019828	-0.010123	0.006535	-0.001685	-0.004291
NFATC1	-0.004442	0.01172	-0.012744	-0.004138	0.002229
NFATC2	-0.002299	0.02104	0.007411	-0.006874	-0.010429
NFATC3	-0.002299	0.02104	0.007411	-0.006874	-0.010429
NFATC4	0.008417	-0.0192	-0.004396	0.001792	0.008101
NFE2	-0.066132	0.060712	0.047936	0.020202	-0.012257
NFE2L1	-0.028551	0.040151	-0.008213	-0.009591	-0.005626
NFE2L2	-0.066132	0.060712	0.047936	0.020202	-0.012257
NFIA	-0.007865	-0.0243	0.004951	0.012556	0.022563
NFIB	0.03147	-0.026101	-0.013088	0.004104	0.003052
NFIC	-0.024394	0.003148	0.006562	0.012027	0.008636
NFIL3	-0.00308	-0.026297	-0.003604	0.012259	0.019624
NFIX	0.03147	-0.026101	-0.013088	0.004104	0.003052
NFKB1	-0.006863	0.022357	0.001004	-0.006954	-0.01351
NFKB2	-0.001826	0.021246	0.010442	-0.009575	-0.010763
NFYA	0.008978	-0.008208	0.012857	-0.002686	-0.006474
NFYB	0.008978	-0.008208	0.012857	-0.002686	-0.006474
NFYC	0.008978	-0.008208	0.012857	-0.002686	-0.006474
NHLH1	-0.004813	-0.009531	0.003413	0.007127	0.005931
NKX1-1	-0.019295	0.013688	1e-05	-0.006408	-0.002473
NKX1-2	-0.029652	0.016178	0.022645	0.001553	-0.005422
NKX2-1	-0.012562	0.012175	-0.002703	-0.001534	0.003609
NKX2-2	-0.026605	0.020884	0.012355	-0.006082	-0.005031
NKX2-3	-0.017566	0.001394	0.006886	0.001546	0.006909
NKX2-4	-0.001909	-0.008239	0.002905	0.001913	0.014123
NKX2-5	0.016502	-0.002338	-0.009071	0.001566	-0.000781
NKX2-6	-0.020631	0.021099	0.010852	-0.011703	-0.005578
NKX2-8	0.027968	0.029635	-0.011034	-0.012604	-0.014713
NKX3-1	-0.009639	0.003177	0.004188	0.005419	0.001407
NKX3-2	-0.001872	-0.007744	0.002039	0.004403	0.0068
NKX6-1	0.029457	-0.026358	-0.006752	0.00428	0.000123
NKX6-2	-0.036712	0.02372	-0.001491	-0.011636	0.001325
NKX6-3	-0.010447	0.008752	0.005605	-0.003154	-0.002916
NOBOX	0.024311	0.000765	-0.020818	-0.003653	-0.000361
NOTO	0.029457	-0.026358	-0.006752	0.00428	0.000123
NR0B1	0.014996	-0.001318	-0.00134	-0.000166	0.001069
NR1D1	0.011209	-0.009081	-0.011172	0.001835	0.000254
NR1H2	0.017519	-0.017219	-0.005199	0.010634	-0.001216
NR1H4	0.037512	-0.003419	-0.019486	-0.005985	0.013083
NR1I2	0.001707	-0.000136	0.003355	0.0037	-0.000843
NR1I3	-0.019164	-0.003372	-0.00038	0.015932	0.021395
NR2C1	-0.012713	0.008391	-0.000965	0.002626	-0.000789
NR2C2	0.029281	-0.016249	0.011263	-0.008066	-0.006886
NR2E1	0.00823	-0.017352	-0.005989	0.007592	0.016636
NR2E3	-0.007359	0.005467	-3.7e-05	-0.004727	-0.003163
NR2F1	0.029976	-0.004947	0.004628	0.001169	-0.011178
NR2F2	-0.01283	0.000385	0.004742	0.005775	0.010154
NR2F6	0.029281	-0.016249	0.011263	-0.008066	-0.006886
NR3C1	0.065058	-0.033638	-0.015354	0.001264	0.002093
NR3C2	0.055653	-0.002192	-0.012284	-0.006357	-0.002035
NR4A1	0.000713	-0.045183	0.011692	0.009391	0.020006
NR4A2	0.000425	-0.010919	0.004426	0.007218	0.004319
NR4A3	0.007783	-0.044564	0.001003	0.011067	0.026605
NR5A2	0.010384	-0.023747	0.000458	0.010019	0.011166
NR6A1	0.038016	-0.039291	-0.014647	0.003081	0.003036
NRF1	-0.036188	0.064349	0.039937	-0.022129	-0.035663
NRL	0.026627	-0.016477	-0.015742	-0.003165	0.004405
OLIG1	0.029767	-0.024903	-0.00773	0.001188	0.005539
OLIG2	0.015126	0.01608	-0.012035	-0.008187	-0.011343
OLIG3	-0.017589	-0.014245	0.014323	0.008747	0.011216
ONECUT1	0.021503	-0.029248	-0.013876	0.011526	0.017363
ONECUT2_ONECUT3	-5.4e-05	0.001331	0.007957	-0.003696	-0.011117
OSR1	-0.019918	-0.008299	0.014721	0.012903	0.016452
OSR2	-0.019918	-0.008299	0.014721	0.012903	0.016452
OTP	0.008443	0.007931	0.00383	1.5e-05	-0.007612
OTX1	-0.011357	0.021355	0.003511	-0.008754	-0.012939
OTX2	0.018458	0.004713	-0.011936	-0.008108	-0.004236
OVOL1	0.004715	-0.012504	0.002065	0.00435	0.003132
PATZ1	-0.004599	0.002723	-0.000916	-0.000202	-0.002046
PAX1_PAX9	0.000793	0.016788	0.006159	-0.009108	-0.016565
PAX2	0.001406	-0.024958	-0.003161	-5.8e-05	0.010435
PAX3	0.01077	0.000984	-0.008412	-0.007067	-0.005366
PAX4	0.016106	-0.030181	-0.007228	0.002057	0.020357
PAX5	0.009614	0.000562	-0.004571	-0.004423	-0.004744
PAX6	-0.019357	-0.030055	0.015842	0.013851	0.010107
PAX7	0.024311	0.000765	-0.020818	-0.003653	-0.000361
PAX8	0.01368	0.001467	-0.013675	-0.003027	0.000929
PBX1	-0.012494	-0.043173	0.006725	0.020305	0.02766
PBX2	0.014397	0.006116	-0.002661	-0.004389	-0.0027
PBX3	-0.004475	0.012477	0.012404	-0.00765	-0.007452
PDX1	0.013177	0.000508	-0.003443	0.000512	-0.00435
PGR	-0.003391	-0.017439	-0.000106	0.010945	0.004619
PHOX2A	-0.004736	0.013001	-0.002284	-0.005939	-0.010326
PHOX2B	0.008443	0.007931	0.00383	1.5e-05	-0.007612
PITX1	0.004698	0.014763	-0.005837	-0.006503	-0.01018
PITX2	0.004569	0.024806	-0.008906	-0.011899	-0.016425
PITX3	-0.029669	0.017043	0.01167	0.002928	-0.000191
PKNOX1	0.006417	-0.012435	0.003396	0.00218	0.004737
PKNOX2	-0.023452	0.032712	0.013457	-0.007759	-0.014476
PLAG1	0.008929	-0.022715	-0.007384	0.004454	0.009076
PLAGL1	0.029912	-0.017551	-0.012717	-0.000161	-0.002994
PML	-0.019178	0.009688	0.000188	0.00111	0.002207
POU1F1	-0.032649	0.007308	-0.002276	0.004495	0.006779
POU2F1	0.027552	-0.020022	-0.016829	-0.000574	0.008814
POU2F2_POU3F1	0.073863	-0.006638	-0.012978	-0.008849	-0.023644
POU2F3	0.100257	-0.007725	-0.032681	-0.022176	-0.020507
POU3F2	-0.01799	-0.010952	0.009039	0.009522	0.009409
POU3F3	0.011402	-0.067211	-0.005058	0.01824	0.022317
POU3F4	0.011402	-0.067211	-0.005058	0.01824	0.022317
POU4F1	0.022397	0.016404	-0.005312	-0.012165	-0.012878
POU4F2	0.003716	-0.003578	-0.007108	0.00012	0.00623
POU4F3	0.022397	0.016404	-0.005312	-0.012165	-0.012878
POU5F1	0.100257	-0.007725	-0.032681	-0.022176	-0.020507
POU6F1	-0.026286	-0.010428	0.002834	0.005593	0.021134
POU6F2	0.001429	-0.010613	0.004983	-0.001533	0.002118
PPARA	-0.001656	0.006906	-0.001911	-0.002046	-0.002158
PPARD	0.04445	-0.070194	-0.012688	0.011924	0.017323
PPARG	0.016146	-0.016786	-0.004661	0.001072	-0.006026
PRDM1	-0.015732	0.030384	0.002957	0.005674	0.000485
PRDM14	-0.017697	0.008244	0.00533	0.006393	0.006186
PRDM4	-0.002822	-0.004656	0.006736	-0.00089	0.003093
PROP1	0.008194	0.001428	-0.002468	-0.00603	-0.001592
PROX1	0.010391	0.020162	-0.003424	-0.015782	-0.007757
PRRX1	-0.004736	0.013001	-0.002284	-0.005939	-0.010326
PRRX2	0.013217	-0.001176	-0.007751	-0.002708	0.000947
PTF1A	0.051461	-0.047155	-0.003108	0.00293	0.004897
RAD21_SMC3	-0.010638	0.03826	-0.007237	-0.013261	-0.009294
RARA	0.026226	0.009618	-0.004186	-0.010895	-0.008492
RARB	0.007105	-0.04573	0.008358	0.020752	0.018358
RARG	-0.03339	0.012737	0.013635	0.009176	0.003947
RAX	-0.029652	0.016178	0.022645	0.001553	-0.005422
RAX2	-0.019618	0.005588	0.008919	0.000824	-0.002966
RBPJ	0.013412	0.015003	-0.008627	-0.010224	-0.009904
RCOR1	-0.001648	0.002061	0.002615	0.000192	-0.00043
REL	-0.05626	0.103004	0.007512	-0.014667	-0.025455
RELA	-0.069721	0.127934	0.017544	-0.024766	-0.036075
RELB	0.012922	-0.029679	-0.003712	0.014793	0.019192
REST	0.095742	-0.071633	-0.032338	0.010372	0.011658
RFX1	0.013337	0.017555	-0.006648	-0.004867	-0.01024
RFX2	0.03963	-0.012054	-0.005052	-0.004658	-0.009193
RFX3	0.03963	-0.012054	-0.005052	-0.004658	-0.009193
RFX4	0.013337	0.017555	-0.006648	-0.004867	-0.01024
RFX5	0.018205	0.008292	-0.009683	-0.012423	-0.00519
RFX7	0.013337	0.017555	-0.006648	-0.004867	-0.01024
RHOXF1	0.018507	-0.009793	-0.011555	3.8e-05	0.010186
RHOXF2	-0.001974	-0.014235	0.00205	0.001328	0.007442
RORA	-0.031985	0.015453	0.012282	-0.00373	0.001104
RORC	0.020114	0.010855	-0.018204	-0.008346	-0.010694
RREB1	-0.023465	0.029141	-0.003516	-0.005302	-0.001977
RUNX1	0.031892	-0.031322	-0.020899	0.001046	0.006614
RUNX2	0.031892	-0.031322	-0.020899	0.001046	0.006614
RUNX3	0.003698	0.014457	-0.003505	-0.00539	-0.007897
RXRA	0.029281	-0.016249	0.011263	-0.008066	-0.006886
RXRB	0.032017	0.013508	-0.000736	-0.014158	-0.018408
RXRG	0.017097	-0.021479	0.00202	0.004664	-0.002273
SCRT1	-0.034496	-0.008694	0.010952	0.018947	0.010394
SCRT2	-0.034496	-0.008694	0.010952	0.018947	0.010394
SHOX	0.013504	-0.007641	0.000323	0.000943	-0.001329
SHOX2	0.027038	-0.004512	0.005267	-0.002331	-0.011908
SIN3A	0.000857	0.013758	-0.003043	-0.007907	-0.000776
SIX1	0.027216	-0.039003	0.001764	0.01159	0.011353
SIX2	0.027216	-0.039003	0.001764	0.01159	0.011353
SIX3	0.027216	-0.039003	0.001764	0.01159	0.011353
SIX4	0.015216	-0.005389	-0.006837	0.000643	-0.01008
SIX5	-0.006072	0.017898	0.01448	-0.009301	-0.015831
SIX6	0.013485	-0.006422	-0.021721	-0.005149	0.007675
SMAD1	0.015489	-0.003932	-0.006435	0.001036	0.000545
SMAD2	-0.015102	0.00302	-0.014865	0.00465	0.003241
SMAD3	0.0227	0.02005	-0.016312	-0.003994	-0.012379
SMAD4	0.025576	-0.023698	-0.004618	0.003909	-0.001576
SMARCC1	-0.028136	0.063484	-0.004874	-0.021813	-0.016353
SMARCC2	-0.006072	0.017898	0.01448	-0.009301	-0.015831
SNAI1	-0.016458	-0.003611	0.003048	0.009408	0.006118
SNAI2	0.019699	-0.040304	-0.010971	0.00763	0.011261
SOX1	-0.029391	0.024615	-0.000759	0.002094	-0.002379
SOX10	-0.02401	0.04074	0.016498	-0.010617	-0.016322
SOX11	-0.001635	-0.028613	0.003894	0.010739	0.004578
SOX12	0.033349	-0.000724	-0.020616	-0.009869	-0.007839
SOX13	0.033349	-0.000724	-0.020616	-0.009869	-0.007839
SOX14	0.001808	-0.017178	-0.003495	0.004376	0.007585
SOX15	-0.02401	0.04074	0.016498	-0.010617	-0.016322
SOX17	0.040332	-0.051625	-0.021427	0.015332	0.01645
SOX18	0.003925	0.023442	0.000655	-0.004168	-0.011344
SOX2	-0.032862	0.01478	0.006073	0.003489	0.008892
SOX21	0.002411	0.010537	0.002333	-0.00525	-0.006603
SOX3	-0.032862	0.01478	0.006073	0.003489	0.008892
SOX30	0.003713	-0.006381	0.008768	0.00995	0.000527
SOX4	-0.00223	-0.019268	-0.003756	0.001942	0.007845
SOX5	0.022918	0.006053	-0.015145	-0.013658	-0.008948
SOX6	-0.002929	0.002118	-0.005664	0.004878	0.002107
SOX7	0.013176	-0.017115	0.002319	0.002192	0.004818
SOX8	0.012068	-0.024668	-0.011789	0.000479	0.005969
SOX9	-0.048206	0.030295	0.004448	-0.001587	0.00198
SP1	-0.027422	0.018452	0.015304	-0.001953	-0.001839
SP100	-0.040677	0.0496	0.020403	-0.00856	-0.014568
SP2	0.033636	-0.023401	-0.00426	0.000612	-0.002016
SP3	-0.006279	0.003039	0.00287	0.002807	-0.003515
SP4	-0.019178	0.009688	0.000188	0.00111	0.002207
SP8	-0.008903	0.001178	-0.001631	0.001307	0.001565
SPDEF	-0.020065	0.028757	0.01387	-0.008546	-0.004473
SPI1	-0.040793	0.038458	0.00386	-0.009627	-0.011154
SPIB	0.025779	-0.02344	-0.024934	-0.016641	-0.003501
SPIC	0.001374	-0.032769	-0.018008	0.000824	0.004197
SREBF1	-0.00709	-0.024952	0.002117	0.006114	0.010265
SREBF2	-0.066706	0.00366	0.005781	0.015872	0.0142
SRF	-0.079292	0.112284	0.032299	-0.00952	-0.009341
SRY	0.017774	-0.003829	-0.022519	-0.003202	0.003601
STAT1	0.02181	0.009556	-0.007657	-0.002755	-0.000246
STAT2	-0.077996	0.05579	0.048134	-0.00471	-0.008544
STAT3	0.02181	0.009556	-0.007657	-0.002755	-0.000246
STAT4	-0.012671	-0.001002	0.000527	0.003433	0.013558
STAT5A	0.023519	-0.03039	-0.009277	0.001031	0.006038
STAT5B	-0.001869	-0.008688	-0.013711	0.004417	0.005152
STAT6	-0.030167	-0.017483	0.004338	0.007786	0.01098
T	-0.007595	0.012412	0.011379	9.2e-05	0.00075
TAF1	-0.058788	0.115518	0.02981	-0.040639	-0.04469
TAL1	0.033195	-0.020161	-0.016418	0.001723	0.00437
TBL1XR1	0.013292	-0.020351	-0.004426	0.00453	0.008594
TBP	0.041265	0.046516	-0.009218	-0.003727	-0.025622
TBR1	0.001862	0.013566	-0.009603	-0.009082	-0.011131
TBX1	0.011366	0.010315	-0.002883	-0.008284	-0.007594
TBX15	-0.003568	-0.014675	0.006897	0.006653	0.009285
TBX19	-0.006368	0.018165	-0.00055	-0.013109	-0.006545
TBX2	-0.038795	0.030341	0.007261	-0.001939	-0.011556
TBX20	-0.008563	0.039252	0.008847	-0.009936	-0.016928
TBX21	0.001862	0.013566	-0.009603	-0.009082	-0.011131
TBX3	-0.006866	-0.026246	0.009906	0.012596	0.002625
TBX4	0.026271	-0.000294	-0.008859	-0.010902	-0.002744
TBX5	0.025386	-0.018953	-0.016713	-0.000155	0.001738
TCF12	0.026334	-0.002532	-0.020663	-0.004651	-0.006245
TCF21	-0.019159	-0.003454	0.016083	0.002457	0.005883
TCF3	-0.0407	0.011868	0.023733	0.005124	0.002836
TCF4	0.019699	-0.040304	-0.010971	0.00763	0.011261
TCF7	-0.010807	-0.006622	0.009363	0.009954	0.00752
TCF7L1	-0.026398	-0.005679	-0.005944	0.007678	0.017294
TCF7L2	0.006754	-0.002608	-0.003649	-0.003403	-0.000898
TEAD1	-0.071674	0.019548	0.026013	0.012899	0.015493
TEAD3	-0.071674	0.019548	0.026013	0.012899	0.015493
TEAD4	0.027111	-0.025847	-0.013666	0.001389	0.014303
TEF	-0.00505	0.005053	-0.01717	-0.008981	0.006973
TFAP2A	-0.025421	0.021764	0.00531	0.00033	-0.002067
TFAP2B	0.02029	-0.015624	-0.014668	-0.004763	-0.008142
TFAP2C	-0.006345	-0.021407	0.000921	0.009061	0.007629
TFAP2D	-0.025421	0.021764	0.00531	0.00033	-0.002067
TFAP2E	0.039911	-0.035506	-0.021099	-0.002303	0.013109
TFAP4	-0.069703	0.018094	0.015088	0.007839	0.011247
TFCP2	0.018133	0.005544	-0.002626	-0.005716	-0.00439
TFCP2L1	0.011266	-0.002811	-0.025343	-0.005463	0.009826
TFDP1	-0.006156	0.031836	-0.002921	-0.012532	-0.008556
TFE3	-0.00709	-0.024952	0.002117	0.006114	0.010265
TFEB	-0.029413	0.055066	0.018001	-0.012903	-0.02283
TFEC	-0.016591	-0.013143	0.015865	0.007787	0.000483
TGIF1	0.007592	-0.006637	0.004143	-0.002481	0.003377
TGIF2	0.006417	-0.012435	0.003396	0.00218	0.004737
TGIF2LX	-0.011013	-0.023945	0.010725	0.015517	0.018896
THRA	0.032017	0.013508	-0.000736	-0.014158	-0.018408
THRB	0.004698	0.001471	0.000952	-0.004089	-0.007177
TLX1	-0.024394	0.003148	0.006562	0.012027	0.008636
TLX2	-0.037412	-0.025225	0.016039	0.021715	0.029313
TP53	-0.065713	0.030282	0.013856	-0.000369	0.004442
TP63	-0.04013	-0.001791	0.01796	0.01563	0.004403
TP73	0.040387	-0.018672	-0.014857	-0.005074	-0.003571
TWIST1	-0.016458	-0.003611	0.003048	0.009408	0.006118
UBP1	0.004178	0.008475	0.005093	-0.006343	-0.009846
UNCX	-0.014666	-0.014137	0.005013	0.003071	0.014388
USF1	0.001406	-0.024958	-0.003161	-5.8e-05	0.010435
USF2	0.001406	-0.024958	-0.003161	-5.8e-05	0.010435
VAX1	-0.049125	0.039662	0.010779	-0.006157	-0.008679
VAX2	-0.001974	-0.014235	0.00205	0.001328	0.007442
VDR	0.014955	0.005095	-0.001588	-0.006385	-0.009336
VENTX	0.002098	-0.01354	-0.004783	0.004968	0.014816
VSX1	0.012381	0.010553	0.010248	-0.009364	-0.022595
VSX2	0.029457	-0.026358	-0.006752	0.00428	0.000123
WRNIP1	0.001464	-0.014175	-0.002723	0.002509	0.006355
WT1	0.02231	-0.012218	-0.009064	-0.00025	0.002408
XBP1	-0.007497	-0.050527	0.030214	0.022909	0.00404
YBX1	0.008978	-0.008208	0.012857	-0.002686	-0.006474
YY1	-0.00509	0.011412	0.014121	-0.00289	-0.013097
YY2	-0.00509	0.011412	0.014121	-0.00289	-0.013097
ZBED1	0.011929	-0.012873	-0.003772	-0.00035	0.000389
ZBTB12	-0.005889	0.019237	-0.00791	-0.015622	-0.011762
ZBTB14	-0.012325	0.005735	-0.000548	0.002938	0.00125
ZBTB16	-0.015402	0.016461	0.009291	0.000566	-0.00033
ZBTB18	-0.006273	-0.029283	0.00383	0.019171	0.009923
ZBTB3	0.001189	0.002389	-0.000228	-4.5e-05	0.000256
ZBTB33_CHD2	-0.060023	0.048119	0.042019	-0.007783	-0.017704
ZBTB4	0.021892	0.007182	-0.006486	0.000201	-0.018561
ZBTB49	-0.04187	0.004276	0.014723	0.011875	0.005617
ZBTB6	0.029496	0.002422	-0.015472	-0.006209	-0.006116
ZBTB7A	-0.03586	0.001659	0.009703	0.002915	0.013766
ZBTB7B	0.02231	-0.012218	-0.009064	-0.00025	0.002408
ZBTB7C	-0.03586	0.001659	0.009703	0.002915	0.013766
ZEB1	0.003997	-0.014757	-0.005307	0.006229	0.007307
ZFHX3	0.041199	-0.027171	-0.020253	0.003202	0.002187
ZFX	-0.037901	0.039965	0.007205	-0.012649	-0.007648
ZIC1	0.019145	0.016835	-0.016276	-0.013972	-0.012525
ZIC2	0.008052	-0.027611	-0.001638	0.012463	0.018738
ZIC3	0.009019	-0.009592	0.002285	0.00927	-0.001531
ZIC4	0.009019	-0.009592	0.002285	0.00927	-0.001531
ZKSCAN1	-0.03038	0.054238	0.014267	-0.012598	-0.018736
ZKSCAN3	-0.018779	0.012448	0.019741	-0.003283	-0.01141
ZNF143	-0.055044	0.072149	0.033934	-0.016602	-0.028406
ZNF148	-0.042734	0.034792	0.007381	-0.003335	-0.005397
ZNF219	-0.011464	0.01772	0.01482	-0.004795	-0.002128
ZNF232	-0.018656	0.030503	0.010222	-0.004987	-0.012055
ZNF263	0.01006	0.006889	-0.009402	-0.005914	-0.00416
ZNF274	0.01545	0.011204	-0.001615	-0.008323	-0.010967
ZNF281	0.027598	-0.022126	-0.008466	0.000537	0.006219
ZNF282	-0.009933	0.022852	0.002455	-0.003921	-0.00592
ZNF333	0.009758	-0.006853	-0.01661	-0.00273	-0.001487
ZNF35	0.001455	-0.010914	0.00422	0.002928	0.002894
ZNF350	-0.00345	-0.023969	0.0045	0.010812	0.017158
ZNF384	-0.01994	0.004091	0.01233	-0.000446	-0.000131
ZNF410	-0.023604	0.018572	0.004179	0.001793	-0.001183
ZNF423	-0.039342	-0.000237	0.018774	0.00669	0.005724
ZNF524	0.016239	-0.001406	0.003979	-0.004012	-0.009551
ZNF652	0.031079	-0.017495	-0.021812	-0.005037	-0.00347
ZNF691	-0.005529	-0.003339	-0.009497	0.003463	0.00652
ZNF711	-0.025421	0.021764	0.00531	0.00033	-0.002067
ZNF740	-0.011464	0.01772	0.01482	-0.004795	-0.002128
ZNF784	-0.00884	-0.029951	0.00557	0.01643	0.011361
ZNF8	-0.000639	-0.003097	-0.000852	0.003687	0.002822
ZSCAN4	-0.032878	-0.021901	0.000941	0.01419	0.014488

## Sheet: Mouse
	Motif activity score
TF	WT liver	28H after PHx	48H after PHx	72H after PHx	1 week after PHx	4 week after PHx
YBX1	-0.021328	-0.016463	0.044938	0.031889	-0.008866	-0.022627
NFYA	-0.021328	-0.016463	0.044938	0.031889	-0.008866	-0.022627
NFYB	-0.021328	-0.016463	0.044938	0.031889	-0.008866	-0.022627
NFYC	-0.021328	-0.016463	0.044938	0.031889	-0.008866	-0.022627
CEBPZ	-0.021328	-0.016463	0.044938	0.031889	-0.008866	-0.022627
HCFC1	-0.011376	-0.009846	0.040585	0.007753	-0.009942	-0.012871
SIX5	-0.011376	-0.009846	0.040585	0.007753	-0.009942	-0.012871
SMARCC2	-0.011376	-0.009846	0.040585	0.007753	-0.009942	-0.012871
ZFP143	-0.011376	-0.009846	0.040585	0.007753	-0.009942	-0.012871
MYB	-0.044031	-0.004875	0.08257	0.052007	-0.02869	-0.041021
NRF1	-0.012191	-0.010821	0.038711	0.01987	-0.013186	-0.017684
E2F2_E2F5	-0.04875	-0.000879	0.101151	0.046923	-0.029556	-0.053118
E2F4	-0.037886	-0.02504	0.108957	0.050259	-0.030445	-0.050259
CEBPB	-0.061377	0.053255	0.043602	0.048629	0.000278	-0.064434
KLF4	-0.014371	-0.006789	0.022878	0.019084	-0.000888	-0.0157
SP3	-0.014371	-0.006789	0.022878	0.019084	-0.000888	-0.0157
MECP2	-0.017058	0.00451	0.017357	0.012251	-9.6e-05	-0.010628
ZBTB33_CHD2	-0.023367	-0.00027	0.040925	0.028739	-0.023703	-0.016067
TBP	-0.023596	0.06705	0.016833	0.021507	-0.018065	-0.057712
E2F1	-0.023075	-0.00902	0.052824	0.028751	-0.018983	-0.02337
IRF2	0.002565	-0.0513	-0.02912	-0.015471	0.06183	0.031856
IRF1	0.002565	-0.0513	-0.02912	-0.015471	0.06183	0.031856
IRF8	0.002565	-0.0513	-0.02912	-0.015471	0.06183	0.031856
IRF9	0.002565	-0.0513	-0.02912	-0.015471	0.06183	0.031856
IRF7	0.002565	-0.0513	-0.02912	-0.015471	0.06183	0.031856
STAT4	-0.046081	0.04004	0.027339	0.028531	-0.010397	-0.024364
STAT3	-0.046081	0.04004	0.027339	0.028531	-0.010397	-0.024364
STAT5B	-0.046081	0.04004	0.027339	0.028531	-0.010397	-0.024364
ELF1	-0.009319	0.000787	0.019597	0.010802	-0.009441	-0.009251
ELF2	-0.009319	0.000787	0.019597	0.010802	-0.009441	-0.009251
ETV2	-0.009319	0.000787	0.019597	0.010802	-0.009441	-0.009251
ELF4	-0.009319	0.000787	0.019597	0.010802	-0.009441	-0.009251
POU1F1	0.021515	-0.006966	-0.017979	-0.023502	-0.00121	0.020786
MYBL2	-0.026536	-0.013721	0.051182	0.032226	-0.011903	-0.022509
MTF1	-0.038322	0.041904	0.042847	0.026395	-0.019422	-0.041889
CEBPG	-0.044532	0.041896	0.02714	0.022065	0.006433	-0.039232
CEBPA	-0.044532	0.041896	0.02714	0.022065	0.006433	-0.039232
GTF2I	0.008751	-0.009534	-0.018928	-0.005424	0.010231	0.01412
GTF2F1	0.008751	-0.009534	-0.018928	-0.005424	0.010231	0.01412
TFDP1	-0.00431	0.003243	0.012614	0.002619	-0.007263	-0.004545
WT1	-0.00431	0.003243	0.012614	0.002619	-0.007263	-0.004545
EGR2	-0.00431	0.003243	0.012614	0.002619	-0.007263	-0.004545
PPARG	0.020833	-0.006851	-0.033524	-0.015332	0.008994	0.021294
RXRG	0.020833	-0.006851	-0.033524	-0.015332	0.008994	0.021294
RELA	-0.030854	0.028814	0.00834	0.011389	0.011935	-0.018523
REL	-0.030854	0.028814	0.00834	0.011389	0.011935	-0.018523
NFKB1	-0.030854	0.028814	0.00834	0.011389	0.011935	-0.018523
FOXJ2	0.014372	-0.014652	-0.024666	-0.020782	0.020201	0.023521
FOXP1	0.014372	-0.014652	-0.024666	-0.020782	0.020201	0.023521
MYBL1	-0.01134	0.004418	0.027971	0.021401	-0.014893	-0.022756
NR2E1	0.032128	-0.007833	-0.025253	-0.052512	-0.000427	0.044663
TAF1	-0.018593	-0.007363	0.024464	0.02238	-0.012576	-0.002184
HINFP	-0.016654	0.008177	0.036265	0.024104	-0.019288	-0.024037
MAX	-0.001472	0.015143	0.007557	0.0142	-0.019681	-0.017188
MYCN	-0.001472	0.015143	0.007557	0.0142	-0.019681	-0.017188
HIC2	0.016385	0.010617	-0.018163	-0.021862	-0.000611	0.008441
ZFX	-0.004151	-0.00948	0.008633	0.004684	-0.000162	0.002101
ZFP711	-0.004151	-0.00948	0.008633	0.004684	-0.000162	0.002101
HSFY2	-0.014019	0.012359	0.038295	0.012306	-0.017199	-0.025659
KLF16	0.007171	-0.005441	-0.012184	-0.006341	0.004628	0.010311
SP8	0.007171	-0.005441	-0.012184	-0.006341	0.004628	0.010311
NFIL3	0.007264	-0.042202	-0.018592	0.008625	0.019975	0.020931
TEF	0.007264	-0.042202	-0.018592	0.008625	0.019975	0.020931
IRF3	0.004997	-0.034986	-0.022405	-0.006517	0.041635	0.016449
E2F8	-0.029953	0.003698	0.041914	0.029868	-0.010963	-0.027233
ESR2	-0.002159	0.010865	-0.013253	-0.008514	0.006776	0.005999
MYF6	0.016433	-0.006491	-0.013631	-0.019685	0.010708	0.009616
ATF3	-0.007196	0.012397	0.008348	0.008188	-0.009352	-0.011396
JUNB	-0.013012	0.039588	-0.005345	-0.002916	-0.006785	-0.006172
JUND	-0.013012	0.039588	-0.005345	-0.002916	-0.006785	-0.006172
KLF6	0.004572	-0.003635	-0.011637	-0.010639	0.006594	0.013987
PATZ1	0.004572	-0.003635	-0.011637	-0.010639	0.006594	0.013987
XBP1	-0.039235	0.026995	0.034467	0.021379	0.000421	-0.030182
CREB3L1	-0.039235	0.026995	0.034467	0.021379	0.000421	-0.030182
VSX1	-0.005498	0.005137	0.003721	0.00373	-0.003325	-0.001094
UNCX	-0.005498	0.005137	0.003721	0.00373	-0.003325	-0.001094
PRRX2	-0.005498	0.005137	0.003721	0.00373	-0.003325	-0.001094
SHOX2	-0.005498	0.005137	0.003721	0.00373	-0.003325	-0.001094
NOTO	-0.005498	0.005137	0.003721	0.00373	-0.003325	-0.001094
AHR	-0.001481	0.015704	-0.007747	0.00419	-0.006872	-0.004364
TFEB	-0.000574	-0.028478	0.008358	0.000416	0.017119	0.004016
USF1	-0.000574	-0.028478	0.008358	0.000416	0.017119	0.004016
SREBF1	-0.000574	-0.028478	0.008358	0.000416	0.017119	0.004016
USF2	-0.000574	-0.028478	0.008358	0.000416	0.017119	0.004016
SREBF2	-0.000574	-0.028478	0.008358	0.000416	0.017119	0.004016
BHLHE41	-0.000574	-0.028478	0.008358	0.000416	0.017119	0.004016
KLF1	0.005017	0.005351	-0.016949	-0.009441	0.005129	0.010664
NFIB	0.006054	-0.023925	-0.018906	0.010619	0.023561	0.001693
NFIC	0.006054	-0.023925	-0.018906	0.010619	0.023561	0.001693
STAT2	-0.013969	-0.022711	-0.020302	-0.009392	0.050739	0.022409
GABPA	0.001792	-0.001765	0.017899	0.004953	-0.014425	-0.008911
ETV1	0.001792	-0.001765	0.017899	0.004953	-0.014425	-0.008911
ETV5	0.001792	-0.001765	0.017899	0.004953	-0.014425	-0.008911
MZF1	0.012228	0.009069	-0.015471	-0.020085	-0.002436	0.014576
GMEB2	-0.024029	0.005588	0.028403	0.026922	-0.016344	-0.015437
FOS	-0.024825	0.033531	0.01587	0.004953	-0.010159	-0.011826
ID4	0.004921	-0.019869	-0.014427	-0.000505	0.016124	0.013787
DMC1	0.016151	-0.020425	-0.00904	-0.01468	0.011178	0.012265
CPEB1	0.012627	-0.018399	-0.023858	-0.002173	0.013524	0.012217
PITX2	0.00016	0.009522	0.016421	0.008304	-0.020816	-0.016136
OTX2	0.00016	0.009522	0.016421	0.008304	-0.020816	-0.016136
FLI1	0.017731	-0.00119	-0.021229	-0.002655	-0.004448	0.006499
EPAS1_BCL3	0.016677	-0.017407	-0.020285	-0.011358	0.008086	0.018884
YY1	0.010525	0.013271	-5.8e-05	0.002191	-0.01923	-0.010961
YY2	0.010525	0.013271	-5.8e-05	0.002191	-0.01923	-0.010961
CREB3L2	-0.024955	0.025414	0.01995	0.014368	-0.006693	-0.018423
HEY1	-0.011489	0.027631	-0.006398	0.007905	-0.01306	-0.002102
MYC	-0.011489	0.027631	-0.006398	0.007905	-0.01306	-0.002102
MXI1	-0.011489	0.027631	-0.006398	0.007905	-0.01306	-0.002102
RFX3	0.006305	0.010656	-0.00386	-0.015367	-0.005132	0.003793
RFX1	0.006305	0.010656	-0.00386	-0.015367	-0.005132	0.003793
RFX4	0.006305	0.010656	-0.00386	-0.015367	-0.005132	0.003793
VDR	0.010121	0.026951	-0.014075	-0.023612	-0.01425	0.011004
MAZ	-0.002876	-0.003652	-0.001817	0.005612	0.005207	-0.001838
ZFP281	-0.002876	-0.003652	-0.001817	0.005612	0.005207	-0.001838
E2F7	-0.017496	0.008116	0.024757	0.026961	-0.013152	-0.023651
EBF1	-0.002534	0.007393	-0.000593	-0.00015	0.006094	-0.009698
ZBTB7B	0.022524	-0.010918	-0.012392	-0.028033	0.004028	0.018345
HNF4A	0.018288	-0.000434	-0.028017	-0.01877	0.008231	0.016038
CEBPD	-0.026281	0.022059	0.023866	0.015302	-0.000599	-0.026191
SPI1	-0.010463	-0.001278	0.00798	0.005504	0.006755	-0.004816
TCF7L1	-0.017509	0.02181	0.023397	0.006461	-0.012266	-0.014825
ELF5	0.009956	0.000707	-0.007232	-0.014336	-0.002409	0.010727
NFIA	0.015988	-0.002934	-0.006859	-0.015623	0.002608	-2.1e-05
NR1H4	-0.022845	-0.002394	0.01809	0.025762	0.003046	-0.01678
NR2C2	-0.009187	0.014876	0.013685	0.009717	-0.010088	-0.014945
ESRRB	0.004177	0.023444	-0.021645	0.003728	-0.0043	-0.009502
ESRRA	0.004177	0.023444	-0.021645	0.003728	-0.0043	-0.009502
HOXA2	-0.003212	0.029647	-0.001787	-0.007297	-0.006271	-0.011579
ETV4	0.014192	0.007523	-0.016965	-0.020225	0.005265	0.005837
SP100	-0.009148	0.003079	0.025001	0.01443	-0.01584	-0.015455
HOXA5	-0.007003	0.015302	0.008526	0.009325	-0.009464	-0.0166
TFCP2	-0.014358	0.003771	0.026933	0.012327	-0.00817	-0.017767
HMGA1	-0.013268	0.002873	0.021517	0.016258	-0.005344	-0.019082
SPIC	-0.019856	-0.006654	0.021502	0.009018	0.008491	-0.006853
PML	-0.000753	-0.002326	-0.004193	-0.004279	0.003062	0.008933
CHD1	-0.000753	-0.002326	-0.004193	-0.004279	0.003062	0.008933
TEAD3	-0.020314	0.017333	0.002142	0.01334	0.004408	-0.009195
TEAD4	-0.020314	0.017333	0.002142	0.01334	0.004408	-0.009195
TFAP2A	0.010515	-0.003029	-0.015498	-0.013118	0.005702	0.013626
POU5F1	0.015142	-0.007628	-0.015441	-0.015913	0.008435	0.012389
CREB1	-0.016015	-0.005447	0.017974	0.011077	-0.01058	0.007284
TGIF1	-0.001214	-0.01401	-0.00289	0.001022	0.008356	0.00877
MEIS3	-0.001214	-0.01401	-0.00289	0.001022	0.008356	0.00877
BPTF	0.006065	0.003364	0.005407	-0.011946	-0.007447	0.004377
SMAD1	0.004157	0.002845	-0.009924	-0.004693	0.005348	0.000672
ZBTB14	0.004292	-0.000606	-0.009481	-0.009705	0.004166	0.009877
REST	0.021051	0.01608	-0.01975	-0.022826	-0.008237	0.006571
ATF7	0.007076	0.015134	0.013483	-0.002885	-0.01501	-0.021087
E4F1	0.007076	0.015134	0.013483	-0.002885	-0.01501	-0.021087
ETV6	0.00273	0.024398	0.003504	-0.003336	-0.013046	-0.013815
EZH2	0.007297	0.005271	-0.013051	-0.007621	-0.00412	0.00886
ATF2	0.007297	0.005271	-0.013051	-0.007621	-0.00412	0.00886
IKZF1	0.007297	0.005271	-0.013051	-0.007621	-0.00412	0.00886
HNF1B	-0.003155	-0.016104	-0.007573	0.025835	0.014763	-0.010328
ASCL2	0.01067	-0.010335	-0.019047	-0.006568	0.009825	0.012944
POU2F1	0.016058	-0.023123	-0.013859	-0.005324	0.00777	0.01338
RUNX2	0.008059	-0.009056	-0.009272	-0.009605	0.011477	0.004366
BCL11A	0.008059	-0.009056	-0.009272	-0.009605	0.011477	0.004366
ZFP219	0.00982	0.008222	-0.010724	-0.020169	-0.002329	0.013154
ZFP740	0.00982	0.008222	-0.010724	-0.020169	-0.002329	0.013154
HBP1	0.01542	-0.003881	-0.012949	-0.009395	-0.002695	0.009488
GFI1	-0.004823	-0.014173	-0.001022	0.014803	0.015735	-0.00644
GFI1B	-0.004823	-0.014173	-0.001022	0.014803	0.015735	-0.00644
MNX1	-0.01508	0.005015	0.024289	0.015913	-0.006293	-0.020451
LHX6	-0.01508	0.005015	0.024289	0.015913	-0.006293	-0.020451
LMX1A	-0.01508	0.005015	0.024289	0.015913	-0.006293	-0.020451
ZIC2	-0.003888	-0.017695	-0.009412	0.008339	0.011072	0.010213
NKX2-5	0.01578	-0.009336	-0.015792	-0.021111	0.002753	0.021891
POU2F2_POU3F1	0.015875	0.002019	-0.022563	-0.012105	0.006059	0.007124
AR	-0.010978	0.014504	0.008596	0.008202	-0.002388	-0.01805
EN1	0.011442	0.004748	-0.012824	-0.015926	-0.0017	0.012708
NFATC1	0.005647	-0.008825	-0.019988	-0.001989	0.006329	0.015797
ZFP110	-0.016185	-0.004959	0.008529	0.008597	0.005333	0.001371
FOXJ3	-0.001191	-0.002306	0.004375	0.005364	-0.002508	-0.003577
TBL1XR1	-0.001191	-0.002306	0.004375	0.005364	-0.002508	-0.003577
KLF15	0.011788	-0.021976	-0.00907	-0.00629	0.00772	0.013433
SP1	-0.000818	-0.00131	-0.004081	-0.000283	0.00512	0.001318
RFX2	0.009051	0.009482	-0.013146	-0.014115	-0.002522	0.004662
RFX7	0.009051	0.009482	-0.013146	-0.014115	-0.002522	0.004662
SOX5	0.003789	-0.011075	-0.009851	-0.007969	0.011372	0.016635
SRY	0.003789	-0.011075	-0.009851	-0.007969	0.011372	0.016635
ZBTB16	-0.016522	-0.00121	0.019495	0.011969	-0.00744	-0.002434
ETV3	-0.007111	0.007595	0.001265	0.00701	-0.002701	-0.004454
ERF	-0.007111	0.007595	0.001265	0.00701	-0.002701	-0.004454
FEV	-0.007111	0.007595	0.001265	0.00701	-0.002701	-0.004454
ELK4	-0.007111	0.007595	0.001265	0.00701	-0.002701	-0.004454
ELK1	-0.007111	0.007595	0.001265	0.00701	-0.002701	-0.004454
ELK3	-0.007111	0.007595	0.001265	0.00701	-0.002701	-0.004454
RFX5	0.009374	-0.029284	-0.004071	-0.008562	0.012703	0.016273
STAT5A	-0.00897	0.012946	-0.000183	-0.001715	0.001397	-0.001852
TEAD1	-0.017212	0.018437	0.010266	0.01447	-0.004357	-0.015487
ZIC4	0.018063	-0.003115	-0.016924	-0.015768	0.000278	0.010801
HDX	0.009852	0.015926	-0.012799	-0.019041	-0.007597	0.012985
RBPJ	-0.00645	-0.025138	0.009938	0.004299	0.012742	0.01036
FOXD1	0.011376	0.001325	-0.008196	-0.023941	0.008537	0.010446
HAND1	-0.002781	0.012165	0.004439	-0.018911	-0.00577	0.011155
HOXB7	0.006111	-0.002226	-0.01018	0.000813	-0.002166	0.005619
ARNTL	0.006541	0.010158	0.003776	-0.002504	-0.01244	-0.005782
TFE3	0.006541	0.010158	0.003776	-0.002504	-0.01244	-0.005782
MLX	0.006541	0.010158	0.003776	-0.002504	-0.01244	-0.005782
MITF	0.006541	0.010158	0.003776	-0.002504	-0.01244	-0.005782
MLXIPL	0.006541	0.010158	0.003776	-0.002504	-0.01244	-0.005782
TFEC	0.006541	0.010158	0.003776	-0.002504	-0.01244	-0.005782
TCF3	0.013229	0.006066	-0.007397	-0.016357	-0.002894	0.006295
NKX2-9	-0.005901	0.020279	0.007631	0.005021	-0.018955	-0.007623
HSF2	-0.003702	0.021279	-0.002883	-0.001991	-0.005627	-0.0045
SMAD2	0.011967	-0.020673	-0.017104	-0.006035	0.008057	0.018853
SIN3A	0.005771	0.005842	-0.005513	-0.005784	-0.00387	0.002533
ZFP524	-0.010398	-0.009824	-0.000558	0.01419	0.006143	0.004173
EMX1	0.015703	0.010172	-0.017896	-0.0101	-0.009991	0.008136
EMX2	0.015703	0.010172	-0.017896	-0.0101	-0.009991	0.008136
E2F6	-0.006193	0.001238	0.012401	0.004193	-0.001054	-0.009163
ARNT	-0.000699	0.02391	-0.006181	-0.003065	-0.015575	-0.001041
SRF	-0.003976	0.030757	-0.00411	-0.002813	-0.007456	-0.008796
TRP53	-0.005968	-0.010626	0.019858	0.01598	-0.004264	-0.011557
SCRT1	0.00803	-0.015568	-0.005917	-0.008763	0.010745	0.011742
ZBTB6	0.007161	0.003925	-0.019452	-0.011254	0.002306	0.015837
HIC1	-0.008969	0.002245	0.005554	0.005729	0.002438	-0.002103
RREB1	0.007103	0.00651	-0.009759	-0.014365	-0.004946	0.011563
NR3C2	-0.018005	0.012718	0.014942	0.016575	-0.005955	-0.014608
NR1I3	0.006671	-8.8e-05	0.000488	0.001779	-0.004197	-0.008745
SIX1	-0.003192	0.017784	0.014634	0.002785	-0.013483	-0.01711
SIX3	-0.003192	0.017784	0.014634	0.002785	-0.013483	-0.01711
SIX2	-0.003192	0.017784	0.014634	0.002785	-0.013483	-0.01711
RAD21_SMC3	0.006751	-0.010974	-0.00968	-0.004233	0.00732	0.010211
TCF4	0.003158	0.005698	-0.010955	-0.00553	-0.002128	0.00855
MESP1	0.003158	0.005698	-0.010955	-0.00553	-0.002128	0.00855
HOXA1	0.002295	-0.011411	-0.012107	-0.008412	0.01627	0.012846
STAT6	-0.0118	0.002735	0.017505	0.010375	-0.002055	-0.015747
ZIC3	0.0104	-0.002122	-0.011858	-0.010866	-0.003564	0.013051
TGIF2LX1	-0.006835	0.002822	0.012575	0.015088	-0.012582	-0.009924
TGIF2	-0.006835	0.002822	0.012575	0.015088	-0.012582	-0.009924
TGIF2LX2	-0.006835	0.002822	0.012575	0.015088	-0.012582	-0.009924
NFE2L2	0.01735	0.004818	-0.015822	-0.007577	-0.009196	0.002162
PLAG1	-0.0083	0.010393	0.005235	0.003922	-0.00535	-0.005645
HOXD12	0.018722	-0.00995	-0.013231	-0.011023	0.00028	0.012078
ATF6	-0.003925	0.020525	0.005204	-0.004727	-0.005666	-0.008033
OSR2	0.01621	-0.011784	-0.017973	-0.005522	0.002779	0.010763
OSR1	0.01621	-0.011784	-0.017973	-0.005522	0.002779	0.010763
NANOG	-0.010953	0.008418	0.014102	0.005135	-0.01033	-0.004133
FOXA2	-0.010039	0.018391	0.002628	0.003867	-0.003292	-0.008899
FOXA1	-0.010039	0.018391	0.002628	0.003867	-0.003292	-0.008899
MEOX1	0.013594	0.004109	-0.01426	-0.019316	0.000856	0.009807
HOMEZ	0.004172	-0.021376	0.011526	0.007527	-0.00248	-0.000418
OBOX1	0.009835	0.001702	-0.01516	-0.013003	0.00351	0.01161
FIGLA	-0.007734	0.00067	0.018472	0.009839	-0.006781	-0.01023
RUNX1	0.012365	0.012881	-0.006701	-0.01717	-0.007229	0.003224
TFAP2B	-0.00946	0.005598	0.018467	0.003129	-0.00879	-0.006474
FOXK1	-0.004767	-0.016247	0.008719	0.014436	8e-05	-0.002494
FOXJ1	-0.004767	-0.016247	0.008719	0.014436	8e-05	-0.002494
HOXC5	0.009246	0.003531	-0.002361	-0.015459	-0.004968	0.008638
LHX2	0.009246	0.003531	-0.002361	-0.015459	-0.004968	0.008638
IRX3	0.009096	0.007884	0.001087	-0.007294	-0.006509	-0.007735
IRX6	0.009096	0.007884	0.001087	-0.007294	-0.006509	-0.007735
IRX2	0.009096	0.007884	0.001087	-0.007294	-0.006509	-0.007735
SOX30	-0.002019	0.007018	-0.007127	0.000842	-8.2e-05	-0.000534
NKX3-2	0.009832	0.012502	-0.007577	-0.01735	-0.000954	0.000271
SOX6	-0.008422	-0.003619	-0.000198	0.009	0.013941	-0.006595
SOX9	-0.008422	-0.003619	-0.000198	0.009	0.013941	-0.006595
DDIT3	0.00567	0.016107	-0.013306	-0.013584	-0.006308	0.009266
NR1H2	-0.00167	-0.013165	-0.015694	0.012397	0.006588	0.010986
GATA2	0.006287	0.011019	-0.00733	-0.019174	0.002707	0.003791
GATA1	0.006287	0.011019	-0.00733	-0.019174	0.002707	0.003791
SNAI1	-0.000828	0.003113	-0.005209	0.002326	0.00232	-0.001711
ZEB1	-0.000828	0.003113	-0.005209	0.002326	0.00232	-0.001711
SNAI2	-0.000828	0.003113	-0.005209	0.002326	0.00232	-0.001711
SOX14	-0.009536	-0.004007	0.015575	0.010349	0.000796	-0.008881
POU3F2	-0.012487	-0.011987	0.013881	0.017008	-0.00028	-0.002964
PBX1	0.003379	-0.000778	-0.011859	-0.006483	0.007332	0.008893
PBX3	0.003379	-0.000778	-0.011859	-0.006483	0.007332	0.008893
SMAD3	0.013469	-0.003037	-0.014189	-0.01384	0.009285	0.006782
BRCA1	-0.001548	0.006482	0.016852	0.00046	-0.014553	-0.004223
TFCP2L1	-0.001964	0.023805	0.001808	-0.01157	-0.009063	-0.004787
TBX5	0.008164	0.010882	-0.010721	-0.013781	-3e-05	0.001881
ZFP263	0.006664	-0.00404	-0.010655	-0.002143	0.008316	0.001009
GATA4	0.008164	0.00066	-0.017925	-0.008052	-0.00072	0.015372
EBF3	0.006887	-0.016572	0.005127	-0.007132	0.002506	0.008198
HMX1	-0.012725	-0.002593	0.01273	0.012004	0.000639	-0.005028
LHX3	0.016029	-0.010902	-0.010742	-0.011242	0.001385	0.010867
HOXC9	0.011737	0.014887	-0.008689	-0.016862	-0.00704	0.003656
GBX2	-0.003351	0.021325	0.010511	-0.005162	-0.008277	-0.014119
SOX2	-0.009346	0.008398	0.002523	0.00321	-0.002	0.00085
ERG	-0.001372	-0.002934	-0.01146	-0.004301	0.013237	0.00677
HOXA4	0.011452	-0.011831	-0.011544	-0.004674	0.004009	0.008306
HOXB3	0.002804	0.020743	-0.013015	-0.013906	0.001021	-0.000463
RXRA	0.010832	-0.015995	-0.009893	-0.003346	0.004348	0.009059
E2F3	-0.006505	-0.012607	0.017726	0.006229	0.004057	-0.004925
PAX6	0.007238	-0.021021	-0.007524	5e-06	0.007974	0.010521
BARHL1	-0.004602	0.006476	0.008905	0.015535	-0.007781	-0.017008
ALX4	0.012883	-0.013721	-0.000618	-0.009615	0.00698	-0.000668
TFAP4	0.00894	-0.010633	-0.007868	-0.008119	0.008379	0.006804
ZKSCAN1	0.007399	-0.011085	-0.015482	-0.002087	0.005608	0.011601
PRRX1	0.000358	0.013874	0.004637	-0.001929	-0.011711	-0.00734
ISX	0.000358	0.013874	0.004637	-0.001929	-0.011711	-0.00734
PRRXL1	0.000358	0.013874	0.004637	-0.001929	-0.011711	-0.00734
NFATC3	-0.012006	0.000216	0.009465	0.005366	0.007037	-0.005656
TLX1	-0.001221	-0.01414	-0.006063	0.009273	0.012043	0.001217
NKX2-1	-0.007213	0.009928	0.015292	0.00415	-0.009543	-0.010805
MEIS2	-0.013006	0.008007	0.006275	0.001957	-0.000277	0.003297
SPIB	-0.012262	0.001676	0.006735	-0.007846	0.011524	0.004227
TBR1	0.006895	-0.007363	-0.00568	-0.003723	-0.000714	0.007307
MAFF	-0.012457	-0.010382	0.013322	0.015287	0.004062	-0.003506
KLF12	0.003444	-0.008054	0.004244	0.00091	-0.000869	4.4e-05
KLF14	0.003444	-0.008054	0.004244	0.00091	-0.000869	4.4e-05
SP4	0.003444	-0.008054	0.004244	0.00091	-0.000869	4.4e-05
BCL6	0.007818	0.01248	-0.010461	-0.012528	-0.003207	0.004394
MAFB	0.00206	-0.012544	-0.006934	-0.001931	0.007216	0.010265
GMEB1	-0.008224	-0.016116	0.013055	0.016001	-0.003441	0.002551
HNF1A	0.003721	-0.010126	-0.014771	0.00431	0.012383	0.006425
NKX6-1	0.00734	-0.017316	-0.002664	-0.001096	0.008087	0.003941
EVX1	0.00734	-0.017316	-0.002664	-0.001096	0.008087	0.003941
HESX1	0.00734	-0.017316	-0.002664	-0.001096	0.008087	0.003941
TAL1	0.007139	-0.008846	-0.012372	-0.006007	0.00798	0.008636
PROX1	-0.010758	0.014398	0.009971	0.007476	-0.007227	-0.010209
TFAP2D	0.003148	0.001673	-0.017393	-0.000249	0.004928	0.008205
KLF8	-0.002126	0.019724	-0.003999	-0.004625	-0.003527	-0.005346
ZFP384	0.005107	0.002384	-0.005646	-0.006306	0.001005	0.001698
UBP1	0.010088	-0.000773	-0.008916	-0.003412	0.001574	-0.001723
SOX17	0.009426	-0.0208	-0.002719	-0.000498	0.001948	0.009789
PPARD	0.003527	0.018618	-0.019835	-0.00204	-0.0001	-0.003222
ZBTB7A	-0.002429	-0.009951	-0.005093	0.003116	0.002349	0.011292
SIX6	-0.007883	0.019126	0.002952	-0.000966	-0.002895	-0.008827
NR1I2	0.001929	-0.005915	-0.003475	-0.00846	0.006357	0.010341
ZFP652	-0.005786	0.002832	-0.008463	-0.003059	0.014468	0.001599
CENPB	0.013058	-0.006474	-0.008588	-0.006459	-0.000822	0.004944
TCF21	0.000538	-0.014245	-0.00064	0.009673	0.003373	0.00136
MSC	0.000538	-0.014245	-0.00064	0.009673	0.003373	0.00136
FOXB1	0.01562	-0.010488	-0.010161	-0.007498	0.004029	0.003155
HSF4	0.012863	-0.002001	-7.4e-05	-0.003154	-0.000356	-0.007212
HMX2	0.000848	-0.014809	-0.007138	-0.000508	0.008922	0.010487
PAX3	0.011877	-0.008829	-0.013295	-0.008764	0.002775	0.012912
BATF	0.014224	-0.012561	-0.002505	-0.011513	-0.000562	0.009628
BSX	-0.001184	0.023319	-0.005434	-0.00789	-0.004607	-0.005864
BARHL2	-0.005373	-0.001563	0.017053	0.006403	-0.007834	-0.008048
SOX18	-0.001635	-0.013373	0.011007	0.004173	0.006546	-0.005839
SOX12	-0.001635	-0.013373	0.011007	0.004173	0.006546	-0.005839
CUX1	0.010954	-0.003542	0.003189	-0.006778	-0.002566	-0.002961
HIVEP1	-0.01138	0.015437	0.005923	0.003638	-0.004626	-0.002775
TLX2	0.000659	-0.007352	-0.00705	0.005917	0.007564	-0.001967
HOXB5	0.008026	0.01072	-0.008739	-0.010482	-0.009563	0.005199
MEIS1	-0.005468	-0.010436	-0.004231	0.011626	0.006658	0.002897
RARG	0.001695	-0.00847	-0.005452	0.007678	0.003493	0.000704
EN2	-0.012667	-0.004201	0.007867	0.013624	0.001044	-0.001295
ETS1	-0.003519	0.010152	-0.006629	-0.001924	-0.001241	0.002434
SOX7	0.007398	0.000371	-0.012087	-0.014228	0.005776	0.01068
TRP63	-0.01392	0.00081	0.010646	0.013737	-0.000367	-0.00761
PPARA	-0.001359	-0.002608	0.005509	0.002087	-0.009083	0.004912
ZFP784	-0.010007	-0.005085	0.008855	0.010377	0.00258	-0.001164
NFIX	-0.010333	0.014163	-0.003687	0.006731	-0.000538	-0.003191
FOXC1	0.013439	-0.011595	-0.003407	-0.004729	0.004625	-0.000767
FOXI1	-0.002984	0.004616	0.009596	0.001759	-0.004772	-0.003903
FOXO1	-0.002984	0.004616	0.009596	0.001759	-0.004772	-0.003903
SPDEF	-0.000589	0.001689	-0.009725	-0.002179	0.010611	0.00124
FOXF1	0.008677	-0.006391	-0.003749	-0.009096	0.000122	0.009866
HES5	0.007032	0.010592	0.001245	-0.013537	-0.00819	0.000352
HES7	0.007032	0.010592	0.001245	-0.013537	-0.00819	0.000352
NFKB2	0.00947	0.000141	-0.015073	-0.009501	0.004774	0.007646
PTF1A	0.009229	0.008412	-0.01059	-0.010457	-0.005605	0.007053
MAF_NRL	0.010312	0.00297	-0.009129	-0.010512	0.004581	0.002119
HOXC10	-0.002663	0.004171	-0.000962	-0.004113	0.014104	-0.009946
GCM2	0.003016	0.0062	-0.003767	-0.000446	-0.004655	-0.001393
ARID3A	0.009012	-0.009755	-0.009741	-0.005865	0.005618	0.008496
THRB	0.005348	-0.00867	-0.011607	-0.003841	0.012565	0.005321
HNF4G	0.001069	0.004473	-0.00137	-0.001261	0.002798	-0.005376
NEUROG2	0.002452	0.007123	0.005359	0.002821	-0.012588	-0.006978
SIX4	0.006376	-0.020365	-0.00061	0.01044	0.003961	-0.002094
HLF	-0.006494	0.014595	-0.005768	0.002754	7.4e-05	-0.005271
PAX5	-0.004782	0.003072	-0.002633	-0.002908	0.00403	0.005485
TBX2	0.008343	-0.004104	-0.012814	-0.008027	0.005979	0.007392
GLI2	0.007892	-0.013602	-0.007975	0.002434	0.003747	0.008117
ARID5B	0.011844	-0.004425	-0.008522	-0.011996	0.002939	0.005357
BACH2	-0.008349	0.003318	0.009591	0.006154	-0.003324	-0.004927
FOSL2	-0.008349	0.003318	0.009591	0.006154	-0.003324	-0.004927
FOXG1	0.008099	-0.005454	-0.011635	-0.008924	0.002374	0.011576
ONECUT2_ONECUT3	0.008909	-0.002827	-0.007945	-0.009212	-0.001174	0.006484
ZBTB18	0.006475	-0.009273	-0.004979	0.000157	0.000943	0.003978
EGR1	0.007361	-0.005003	-0.003747	-0.003632	-0.004324	0.004711
GLIS2	0.009318	0.007519	-0.012502	-0.005517	-0.003482	0.000745
TWIST1	0.009643	0.006125	-0.007482	-0.013533	-0.002005	0.004124
HOXB8	-0.010226	0.00863	0.00548	0.003886	-0.001627	-0.003507
PDX1	-0.010226	0.00863	0.00548	0.003886	-0.001627	-0.003507
SOX4	-0.007807	0.004588	0.010875	0.008388	-0.002191	-0.010322
TBX19	-0.004456	0.000349	0.005203	0.007432	-0.003068	-0.005103
OLIG2	0.004871	0.009193	-0.000893	-0.010537	-0.002497	-0.001493
OLIG3	0.004871	0.009193	-0.000893	-0.010537	-0.002497	-0.001493
GBX1	0.007302	-0.004884	-0.006249	-0.009184	0.001984	0.009755
NOBOX	0.007302	-0.004884	-0.006249	-0.009184	0.001984	0.009755
ALX3	0.007302	-0.004884	-0.006249	-0.009184	0.001984	0.009755
POU4F1	-0.007763	0.009018	-0.006406	0.009188	-0.000806	-0.002695
POU6F1	-0.007763	0.009018	-0.006406	0.009188	-0.000806	-0.002695
RARA	0.002793	-0.009761	-0.003839	-0.009043	0.010833	0.005714
NR3C1	0.00393	-0.014853	-0.00594	0.002771	0.005718	0.006406
PGR	0.00393	-0.014853	-0.00594	0.002771	0.005718	0.006406
MEF2C	0.001141	0.003422	-0.010814	-0.0074	0.005985	0.007833
KLF13	0.003749	0.013252	-0.002127	-0.011812	-0.006333	-0.000366
NR4A2	0.00912	0.000156	-0.012542	-0.007983	0.001663	0.006099
ZFHX3	-0.004875	0.009057	0.006921	0.003292	-0.002326	-0.012863
BATF3	-0.003919	0.003885	0.013608	0.003205	-0.008824	-0.007311
SP2	0.00075	-0.004972	0.011013	0.001302	-0.004747	-0.002812
IRF4	-0.008459	-0.002117	0.00602	0.00822	0.006259	-0.00748
GLI3	-0.006456	0.011251	0.0002	0.002999	0.003109	-0.0064
ZIC1	-0.006456	0.011251	0.0002	0.002999	0.003109	-0.0064
CRX	-0.006055	0.004665	0.0106	0.0033	-0.001425	-0.008873
GSC	-0.006055	0.004665	0.0106	0.0033	-0.001425	-0.008873
IRF5	0.001569	-0.010268	-0.005493	-0.001369	0.011718	0.005322
IRF6	0.001569	-0.010268	-0.005493	-0.001369	0.011718	0.005322
FOXQ1	-0.010342	-0.001045	0.004647	0.012011	0.001129	-0.003787
NFATC2	0.00436	0.00685	-0.003489	-0.003211	-0.000554	-0.003223
NR2E3	-0.003038	0.012547	0.003989	-0.003799	0.001217	-0.009584
NR2F2	0.002034	-0.006767	-0.003067	9.9e-05	0.008542	-0.000225
NKX2-3	0.000127	0.011299	-0.000577	-0.006725	-0.005967	0.002432
DLX6	0.005558	0.012897	-0.0039	-0.00715	-0.00586	-0.003842
RAX	0.005558	0.012897	-0.0039	-0.00715	-0.00586	-0.003842
BARX1	0.005558	0.012897	-0.0039	-0.00715	-0.00586	-0.003842
LHX9	0.005558	0.012897	-0.0039	-0.00715	-0.00586	-0.003842
MSX1	0.005558	0.012897	-0.0039	-0.00715	-0.00586	-0.003842
NKX3-1	-0.001142	-0.007448	-0.008002	0.000239	0.008447	0.006885
MNT	0.003329	-0.010161	-0.008074	0.003715	0.002979	0.004881
ZFP148	-0.006601	-0.001641	0.010579	0.005262	-0.001916	-0.002402
CREB3	-0.004512	0.006223	0.00802	0.004779	-0.003678	-0.008462
ISL2	0.00806	0.005419	-0.01269	-0.004165	-0.001333	0.003431
PAX2	-0.000842	-0.003976	-0.006354	-0.005075	0.005269	0.011358
TBX20	-0.009163	-0.006434	0.013007	0.010577	-0.000201	-0.004168
NEUROD1	-0.005298	0.009136	-0.006817	0.007318	-0.0017	-0.001081
HIF1A	0.004207	0.004562	-0.004788	0.004671	-0.000696	-0.012216
MEOX2	-0.004658	-0.009094	0.012176	0.005217	-0.001983	0.001393
GATA5	-0.007545	-0.003719	-0.000114	0.007142	0.008633	-0.002934
HOXD9	-0.003517	-0.008365	-0.001023	-0.002622	0.008617	0.008876
ZBTB49	0.012393	-0.002802	-0.00577	-0.010077	-0.002486	0.00646
ESR1	0.001733	0.0062	-0.007055	0.003746	-0.001079	-0.003359
NR6A1	-0.004093	-0.005069	0.000672	0.009588	0.008551	-0.007979
FOXF2	0.007344	0.005372	0.002447	-0.00786	-0.008508	-0.004308
HSF1	-0.005557	-0.000335	0.004282	0.014863	-0.004111	-0.004232
ZFP105	0.012063	0.004448	-0.002965	-0.009321	-0.006005	-0.000186
JUN	-0.004531	0.005504	-0.000678	-0.006947	0.00901	-0.000547
PAX8	-0.007901	0.004416	0.009473	0.009383	-0.004444	-0.008288
SOX15	-0.005387	-0.013616	0.007408	0.008065	0.003402	0.001505
FOXM1	0.004326	0.009794	-0.010859	-0.005648	-0.003361	0.003699
T	-0.004617	-0.012448	0.002125	0.005889	0.006941	0.001803
LHX4	0.002078	0.001722	-0.00994	-0.003945	-0.002132	0.010051
MYOD1	0.004831	0.004802	0.00327	-0.00715	-0.005382	-0.001663
HOXD13	-0.006442	0.006776	0.001118	0.01072	-0.006159	-0.002896
HOXC13	-0.006442	0.006776	0.001118	0.01072	-0.006159	-0.002896
NR2C1	0.000972	0.014561	-0.004215	-0.003816	-0.00595	-0.002803
MBD2	-0.00102	-0.002044	-0.002046	-0.004219	-0.000356	0.010693
ELF3	-5.6e-05	0.004723	-0.010956	-0.002306	0.002264	0.005893
CTCF	-0.003337	0.002073	0.003217	0.005244	-0.007568	-0.001002
CTCFL	-0.003337	0.002073	0.003217	0.005244	-0.007568	-0.001002
SMAD4	0.005884	0.007774	-1.7e-05	3e-06	-0.006753	-0.006899
RHOX4E	0.00703	0.006123	-0.007859	-0.010345	0.000552	0.001137
RHOX6	0.00703	0.006123	-0.007859	-0.010345	0.000552	0.001137
VAX2	0.00703	0.006123	-0.007859	-0.010345	0.000552	0.001137
HOXA13	-0.007003	0.001158	0.006839	-0.004511	0.003479	0.002936
SOX21	0.001006	0.014434	-0.004856	-0.003916	-0.000503	-0.006404
NFE2	-0.000355	0.0045	0.004995	-0.000186	-0.009858	-5e-06
MAFK	-0.000355	0.0045	0.004995	-0.000186	-0.009858	-5e-06
BACH1	-0.000355	0.0045	0.004995	-0.000186	-0.009858	-5e-06
TBX15	-0.000149	0.014294	-0.003151	-0.004446	-0.004353	-0.003408
GRHL1	0.005298	-0.006312	-0.0117	-0.001646	0.005954	0.006141
FOXO6	0.001518	-0.006954	0.004835	0.009881	-0.002545	-0.009218
IKZF2	-0.010387	-7e-05	0.002774	0.003399	0.006635	0.001199
ZSCAN4C	-0.00771	0.00851	0.00551	0.003239	0.000587	-0.009218
FOXO3	0.007845	0.001279	-0.008295	-0.009054	0.004488	0.002369
PRDM1	0.00188	-0.003979	-0.003482	0.009947	-0.00312	-0.004716
HEY2	-0.004718	0.012816	-0.002528	-0.0045	-0.002834	0.002905
GATA6	-0.008005	0.000328	0.007863	0.010332	-0.003726	-0.004778
RARB	0.004306	-0.016893	0.002962	0.004189	0.002851	0.00285
PKNOX2	-0.004998	-0.006385	0.000932	0.000236	0.007998	0.007278
PKNOX1	-0.004998	-0.006385	0.000932	0.000236	0.007998	0.007278
ETS2	-6.6e-05	0.002674	-0.008996	0.000998	0.003459	0.004891
NR2F1	0.002484	0.007867	-0.007714	-0.001502	0.001124	-0.002276
NR4A1	0.002484	0.007867	-0.007714	-0.001502	0.001124	-0.002276
GCM1	0.007446	-0.000964	-0.011986	-0.005312	0.004041	0.004295
BHLHE40	-0.00226	-0.013324	0.000719	0.009906	0.001839	0.002767
NR5A2	-0.001057	0.005153	-0.011352	-0.000908	0.004355	0.00235
THRA	0.003744	-0.003562	0.002404	-0.011035	0.000898	0.006371
MYOG	0.00411	-0.002847	0.003692	-0.003295	-0.004693	-0.002523
TCF12	0.00411	-0.002847	0.003692	-0.003295	-0.004693	-0.002523
RXRB	-0.010177	0.006018	0.008255	0.001498	0.000819	-0.000969
HMX3	0.003862	0.0129	-0.006736	-0.009269	-0.002282	-1.8e-05
RORC	-0.00442	-0.003225	-0.007578	0.00972	0.005526	0.001309
NR1D1	-0.00442	-0.003225	-0.007578	0.00972	0.005526	0.001309
EP300	0.002112	-0.009709	3.5e-05	-0.002761	0.005224	0.005564
MTA3	-0.000932	0.003504	0.001344	0.001375	-0.001222	-0.003816
WRNIP1	-0.000932	0.003504	0.001344	0.001375	-0.001222	-0.003816
RCOR1	-0.000932	0.003504	0.001344	0.001375	-0.001222	-0.003816
PITX1	-0.002093	0.006287	0.004894	0.001833	-0.007676	-0.002913
ONECUT1	-0.01	0.002675	0.005065	0.007504	0.001274	-0.003241
CUX2	-0.01	0.002675	0.005065	0.007504	0.001274	-0.003241
MECOM	0.003573	-0.006913	-0.008265	-0.002866	0.005513	0.006326
HOXA11	-0.005054	0.009464	0.000451	0.004696	-0.007399	-0.000901
HOXC12	-0.005054	0.009464	0.000451	0.004696	-0.007399	-0.000901
TCF7	0.000223	-0.007176	0.003778	0.004824	-0.005133	0.002244
TCF7L2	0.000223	-0.007176	0.003778	0.004824	-0.005133	0.002244
HOXD8	0.001894	0.009923	-0.006757	-0.000408	-0.007724	-0.000226
GLI1	-0.00607	0.004954	0.001811	-0.002157	0.007594	-0.004179
ATF1	-0.001592	-0.005683	0.005359	0.005861	-0.005471	0.001538
CREB5	-0.001592	-0.005683	0.005359	0.005861	-0.005471	0.001538
CREM	-0.00645	0.008767	0.005175	-0.001172	-0.002411	-0.002928
JDP2	-0.00645	0.008767	0.005175	-0.001172	-0.002411	-0.002928
NFAT5	-0.004861	0.010641	-0.000217	0.002997	-0.00662	-0.001387
TBX4	0.005868	-0.010171	-0.001276	-0.004081	0.006198	0.002597
ZFP282	-3.3e-05	0.007478	-0.013444	0.002942	0.00294	-0.003073
LHX5	0.004363	0.004542	0.000968	-0.007349	-0.006958	0.002488
LMX1B	0.004363	0.004542	0.000968	-0.007349	-0.006958	0.002488
LHX1	0.004363	0.004542	0.000968	-0.007349	-0.006958	0.002488
PRDM14	0.008493	-0.005437	-0.008859	-0.003814	0.005132	0.003041
ZFP691	-0.00745	0.00415	0.002101	-9.1e-05	0.007943	-0.002647
HOXC4	0.001603	-0.007172	-0.007398	0.004541	0.005274	0.004394
ARX	0.001603	-0.007172	-0.007398	0.004541	0.005274	0.004394
OTP	0.001603	-0.007172	-0.007398	0.004541	0.005274	0.004394
ESX1	0.001603	-0.007172	-0.007398	0.004541	0.005274	0.004394
PHOX2B	0.001603	-0.007172	-0.007398	0.004541	0.005274	0.004394
HOXB1	0.002988	-0.010408	-0.005717	2.5e-05	0.003616	0.007947
HOXB2	0.003997	-0.005698	-0.006572	-0.003483	0.004093	0.007122
DLX2	0.003997	-0.005698	-0.006572	-0.003483	0.004093	0.007122
NR2F6	0.004514	0.004613	-0.010286	-0.002728	-0.002633	0.004841
AIRE	-0.006047	0.004731	-0.002381	-0.001896	0.00869	-0.001832
CEBPE	0.005099	-0.003977	-0.002836	0.000331	0.000269	-0.000492
FOXA3	0.000471	0.003193	-0.007718	-0.001325	0.007936	0.000573
SOX1	-0.008742	-0.002637	0.006266	0.005575	0.005485	-0.003175
HOXB13	0.003554	-0.00064	0.001196	-0.001367	-0.00186	-0.004823
STAT1	-0.00334	0.002038	0.001479	0.009364	-0.001634	-0.007777
OTX1	-0.005119	-0.002847	0.008737	0.006482	0.001752	-0.006055
PITX3	-0.004183	0.008184	-0.003309	-0.000216	-0.00154	0.004205
GSC2	0.005963	0.004626	-0.00177	-0.009614	-0.004564	0.000987
DMBX1	0.005963	0.004626	-0.00177	-0.009614	-0.004564	0.000987
ESRRG	-0.002782	-0.005143	-0.005049	0.008048	0.00632	4.3e-05
TBX3	0.006403	-0.005856	-0.008058	-0.00487	0.003125	0.007325
POU4F3	6.6e-05	-0.013966	0.003863	0.005881	0.002588	0.002384
HOXB9	-0.007651	-0.003561	0.008966	0.003765	-0.002508	0.00325
HOXA9	-0.007651	-0.003561	0.008966	0.003765	-0.002508	0.00325
GLIS3	0.006865	-0.008432	-0.005363	-0.002542	0.003864	0.001341
RHOX11	0.001825	-0.012122	0.000379	0.001322	0.005981	0.002607
HOXD11	0.000531	0.002516	0.006429	0.002643	-0.005044	-0.00585
CDX1	0.000531	0.002516	0.006429	0.002643	-0.005044	-0.00585
HOXC11	0.000531	0.002516	0.006429	0.002643	-0.005044	-0.00585
DBP	-0.002988	-0.004531	0.006007	-0.003942	0.001663	0.004774
NKX2-2	0.003913	-0.009796	0.002464	-0.000662	-0.001901	0.004143
RUNX3	-0.002503	-0.003473	0.003708	0.010033	0.001768	-0.007002
GSX1	0.003859	-0.003548	-0.005891	-0.003242	0.004749	0.004225
ALX1	0.003859	-0.003548	-0.005891	-0.003242	0.004749	0.004225
ZBTB7C	0.002296	-0.007233	-0.003259	-0.004189	0.002231	0.008453
NKX2-4	0.002559	0.007038	0.001807	-0.002741	-0.007989	0.002546
SMARCC1	0.000317	0.001296	-0.002061	-0.00518	0.001164	0.003309
FOSL1	0.000317	0.001296	-0.002061	-0.00518	0.001164	0.003309
FOXL1	-0.004172	0.004866	0.007207	0.004195	0.000273	-0.009396
TFAP2E	0.003866	-0.005954	-0.002933	-0.006434	0.005522	0.005908
HOXB6	0.001091	-0.01193	0.0025	0.007861	0.003123	-0.001029
PHOX2A	-0.005807	0.008806	0.001993	0.00472	-0.000978	-0.00788
CLOCK	-0.006489	-0.005246	0.002572	0.008099	0.001246	0.00096
TBX1	0.005442	-0.007448	0.00052	-0.009325	0.00239	0.00766
EOMES	0.005442	-0.007448	0.00052	-0.009325	0.00239	0.00766
ISL1	-0.001974	-0.006277	-0.004731	0.009562	0.00263	0.001439
RELB	-0.003034	0.001686	-0.002108	0.005678	0.006123	-0.007386
BCL6B	0.000509	0.008708	-0.004138	-0.000267	-0.006905	0.001921
NHLH1	-0.000349	0.005207	-0.000867	-0.00126	-0.001867	-0.000283
GATA3	0.001297	0.001086	-0.003439	-0.001637	0.003271	-0.001546
NFATC4	0.007564	-0.001993	-0.007851	-0.00385	-0.000891	0.005312
PROP1	0.006249	-0.002068	0.001534	0.001334	-0.00394	-0.004193
HMBOX1	-0.003893	-0.005955	0.00594	0.005012	-0.002057	0.004458
DLX1	-0.005405	0.004737	0.005053	-0.000524	-3.7e-05	-0.001583
VSX2	0.004265	0.010229	-0.008439	-1e-06	-0.006532	-0.000154
DLX3	0.004265	0.010229	-0.008439	-1e-06	-0.006532	-0.000154
MEF2B	0.004419	0.005106	-0.004513	-0.005962	0.002205	-0.001149
ZBTB12	0.005096	0.005921	-0.007996	-0.004414	-0.002336	0.001379
NFE2L1	0.002676	0.004127	-0.001287	-0.002492	-0.006613	0.001024
MAFG	0.002676	0.004127	-0.001287	-0.002492	-0.006613	0.001024
EGR3	-0.006137	0.008347	-0.004519	-0.001079	0.002813	0.001493
ZKSCAN3	-0.001613	-0.010456	0.004667	0.002102	0.002802	0.003382
MAFA	0.003627	-0.00031	-0.000961	-0.010543	0.001492	0.00412
NKX6-2	0.005721	-0.003746	0.00196	-0.004793	-0.004453	0.001821
HOXD10	-0.006177	-0.002016	0.003656	0.007253	0.002204	-0.004739
ZBTB3	0.000464	0.005429	0.005417	-0.000615	-0.004577	-0.005344
DLX4	-0.00266	-0.00379	0.002768	0.002855	0.003999	-0.001475
DLX5	-0.00266	-0.00379	0.002768	0.002855	0.003999	-0.001475
ATF5	0.005699	-0.002623	-0.005667	-0.004238	0.00252	0.003206
EHF	0.004731	0.006826	-0.003667	-0.005213	-0.00516	0.000988
MGA	-0.00195	-0.00671	0.004995	-0.0038	0.004896	0.002396
SOX8	0.006903	-0.006461	-0.006161	-0.000906	0.001518	0.001899
HES1	0.001343	-0.001915	-0.004377	-0.003181	0.002776	0.005227
PLAGL1	0.002868	0.005228	0.001303	-0.001297	-0.005772	-0.003793
IRX5	-6.4e-05	0.003082	-0.003482	-0.007545	0.001398	0.006709
NKX6-3	-0.006374	0.000372	0.001215	0.007537	-0.002464	0.000944
DBX2	-0.006374	0.000372	0.001215	0.007537	-0.002464	0.000944
BARX2	-0.006374	0.000372	0.001215	0.007537	-0.002464	0.000944
KLF7	0.000223	0.00475	0.00257	0.001034	-0.00744	-0.00049
LEF1	-0.00253	0.001397	0.003838	-0.004687	2e-05	0.004166
POU2F3	-0.005333	0.005125	0.002253	-0.00209	0.001371	-0.00081
SCRT2	-0.005767	0.00398	0.001919	0.006195	0.00041	-0.003001
FUBP1	0.004448	-0.001008	0.002879	-0.008105	-0.001469	0.001976
TFAP2C	-0.004284	0.004249	0.001432	-0.003946	0.000759	0.003577
CBFB	0.004578	-0.005875	-0.003092	-0.004388	0.00066	0.006104
HOXA3	-0.004427	0.001744	0.008007	0.002003	-0.000513	-0.006154
HMGA2	0.004709	-0.004094	-0.004722	-0.002443	0.002923	0.001346
LHX8	-0.001039	-0.008078	0.000243	0.000532	0.002031	0.005212
FOXD2	-0.003694	0.005299	0.000689	-0.000133	0.003898	-0.005069
TRP73	0.002272	-0.002714	-0.000891	0.00384	0.003739	-0.006931
PBX2	0.000719	-0.007742	0.004594	-0.001687	0.002798	0.001314
FOXO4	-0.001105	0.000414	-0.005202	-0.000562	-0.003055	0.007036
HOXA10	0.001827	-0.000271	-0.001032	-0.006538	0.001915	0.004924
FOXN1	-0.002155	-0.001584	0.009429	0.000432	-0.001659	-0.002352
HOXA6	0.00229	0.000421	-0.006563	-0.000295	0.002357	0.004572
MSX3	0.002258	0.004385	0.002803	-0.002406	-0.004724	-0.004843
HOXD1	-0.000346	0.007796	0.001928	-0.003767	-0.002904	-0.002019
HOXB4	0.005126	-0.001133	-0.005692	-0.004898	0.003356	0.001811
CDX2	-0.00357	0.001941	-0.001579	0.001893	0.005967	-0.00308
OBOX6	-0.001681	-0.002347	-0.000711	0.006141	-0.000876	-0.002013
OBOX5	-0.001681	-0.002347	-0.000711	0.006141	-0.000876	-0.002013
FOXD3	0.000174	0.005633	-0.002461	0.001153	-0.006034	0.000544
PAX1_PAX9	-0.004196	-0.002903	0.006677	0.003161	0.003043	-0.003495
ZFP423	-0.002121	-0.002973	-0.003967	0.007383	-0.000978	0.002912
EVX2	0.000826	0.007093	0.001426	-0.000536	-0.002577	-0.005496
SOX3	0.005665	0.005592	-0.000827	-0.011129	-0.009608	0.006145
SOX10	0.005665	0.005592	-0.000827	-0.011129	-0.009608	0.006145
FOXC2	0.000786	-0.00584	0.005375	-0.004001	0.002017	0.000458
POU3F4	-0.001896	0.002804	0.004079	0.000822	-0.004943	0.000219
MSX2	-0.003831	0.004538	0.003596	0.000704	-0.003845	0.001194
HOXD4	-0.003831	0.004538	0.003596	0.000704	-0.003845	0.001194
FOXP2	0.003457	0.0009	-0.001412	-0.004565	0.000286	0.001494
FOXP3	0.003457	0.0009	-0.001412	-0.004565	0.000286	0.001494
ARID5A	-0.000182	-0.007012	-0.001904	0.003588	0.004532	0.001118
ATF4	-0.001262	0.001109	-0.005601	0.002977	-0.000348	0.004764
INSM1	0.003291	-0.006719	0.00154	0.00308	-0.000391	-0.001559
ZBTB4	-0.003995	0.000104	0.005349	0.000933	-0.000785	0.000318
NR4A3	-0.001574	-0.006993	0.002499	0.002594	0.001111	0.003299
NR0B1	-0.003845	-0.001219	0.002012	-0.002391	0.001624	0.005244
MEF2D_MEF2A	0.000913	0.001025	-0.005415	0.000476	-0.001249	0.003049
KLF3	0.003331	0.004052	-0.001751	-0.005987	0.000715	-0.000244
OBOX3	0.002304	-0.005892	0.001576	0.003487	-0.001781	-0.000567
POU3F3	-0.001479	-0.003737	0.004688	0.004288	-0.000256	-0.002925
GZF1	0.001947	0.002374	0.000515	0.001662	-0.003264	-0.00477
BBX	-0.002173	-0.001646	0.003063	0.000751	0.003695	-0.003558
SOX11	-0.001975	-0.004543	0.004034	0.000864	0.002493	0.000413
HOXC6	0.004747	-0.001616	-0.002065	-0.000575	0.000201	-0.002987
FOSB	-0.00093	-0.00073	0.006051	-0.003516	-0.000947	0.000992
HOXC8	-0.004904	0.000469	-0.000483	0.001782	0.002045	0.001849
HOXA7	-0.004904	0.000469	-0.000483	0.001782	0.002045	0.001849
RORA	0.000166	0.002351	-0.000767	-0.003498	0.00043	0.003038
TBX21	0.001234	0.000789	0.002757	0.000704	-0.002612	-0.002306
NKX1-1	-0.001244	-0.004965	0.00267	0.002032	-0.000765	0.001347
NKX1-2	-0.001244	-0.004965	0.00267	0.002032	-0.000765	0.001347
SOX13	0.002177	0.003322	0.001379	-0.001557	-0.002083	-0.003343
CXXC1	0.003424	-0.001646	-0.002017	-0.000315	0.002608	-0.00184
ZFP128	0.003301	-0.004858	0.001474	-0.001179	-0.000227	0.000659
ARNT2	0.00043	-0.001443	-0.001068	-0.004317	0.002288	0.00246
PRDM4	0.000879	-0.000744	0.002109	-0.00378	0.002579	0.000252
NKX2-6	-0.001201	-0.002578	0.004065	-0.001008	-0.001342	0.001867
NEUROD2	0.001832	0.002584	-0.003498	0.000319	-0.000898	-0.000554
BHLHA15	0.001832	0.002584	-0.003498	0.000319	-0.000898	-0.000554
BHLHE22	0.001832	0.002584	-0.003498	0.000319	-0.000898	-0.000554
OLIG1	0.001832	0.002584	-0.003498	0.000319	-0.000898	-0.000554
PAX4	0.00182	-4.4e-05	3.3e-05	-0.002305	0.000498	-0.003048
EGR4	-0.00291	0.002747	0.000843	-0.00102	0.000597	0.000319
ZFP410	-0.003069	0.001189	0.002462	-0.000575	0.000183	0.000677
HOXD3	0.000176	-0.002416	-0.000516	0.000651	0.002389	0.0006
VAX1	0.000176	-0.002416	-0.000516	0.000651	0.002389	0.0006
CDC5L	0.001867	0.000427	-0.001784	-0.002676	-0.000999	0.00159
PAX7	0.001371	-0.00165	-0.001013	-0.000959	0.002323	0.000759
BHLHE23	-0.002517	-0.000137	0.002557	0.000365	-0.000246	0.000891
ATOH1	-0.002517	-0.000137	0.002557	0.000365	-0.000246	0.000891
IRX4	0.000775	0.003017	-0.002514	-0.000184	-0.000692	-0.000245
OVOL1	0.001561	0.001665	0.000467	-0.001702	-0.001745	-0.000824
HLX	-0.000683	0.003054	0.000239	-0.002325	-6.3e-05	-0.000706
POU6F2	0.001583	-0.000204	-0.000496	-0.000225	0.000317	-0.001431
POU4F2	0.001583	-0.000204	-0.000496	-0.000225	0.000317	-0.001431
GLIS1	0.000288	-0.001061	0.000167	0.000221	-0.000249	0.000503
